# Supplementary material for: Plant nutrient removal and soil residual chemical properties as impacted by maize planting date and density
Source: PLoS One. 2024 Mar 28;19(3):e0299193. doi: 10.1371/journal.pone.0299193 (PMC10977754; doi:10.1371/journal.pone.0299193)
Supplement: S1 Data — (XLSX) [file pone.0299193.s001.xlsx]

## Sheet: Soil1_20210525
Kind Of Sample	Lab No	Cust No	Name	Company	Address 1	Address 2	City	State	Zip	Grower	Field ID	Sample ID	Date Recd	Date Rept	B Depth	E Depth	Past Crop	1:1 Soil pH	WDRF Buffer pH	1:1 S Salts mmho/cm	Excess Lime	Texture No	Organic Matter LOI %	Nitrate-N ppm N	lbs N/A	Bray P-1 ppm P	Olsen P ppm P	Potassium ppm K	Sulfate-S ppm S	Zinc ppm Zn	Iron ppm Fe	Manganese ppm Mn	Copper ppm Cu	Calcium ppm Ca	Magnesium ppm Mg	Sodium ppm Na	Boron ppm B	CEC/Sum of Cations me/100g	%H Sat	%K Sat	%Ca Sat	%Mg Sat	%Na Sat	2N KCl NO3-N ppm N	KCl NH4-N ppm	Aluminum ppm Al	Chloride ppm Cl	Bray P-2 ppm P	Mehlich P-II ppm P
S	65353	56207	ALLEN SAM	NMSU AG SCIENCE CENTER	PO BOX 1018		FARMINGTON	NM	87499-1018	KOFFI DJAMAN/SAM ALLEN	2020-04-21	54700	2021-05-21	2021-05-25	0	12	All Other Crops	8.4	7.2	0.15	HIGH	2		1.6	6		12	117						4984	218	61		27.3	0	1	91	7	1
S	65354	56207	ALLEN SAM	NMSU AG SCIENCE CENTER	PO BOX 1018		FARMINGTON	NM	87499-1018	KOFFI DJAMAN/SAM ALLEN	2020-04-21	54700	2021-05-21	2021-05-25	12	24	All Other Crops	8.6	7.2	0.15	HIGH	2		3.3	12		4.2	63						5171	282	45		28.6	0	1	90	8	1
S	65355	56207	ALLEN SAM	NMSU AG SCIENCE CENTER	PO BOX 1018		FARMINGTON	NM	87499-1018	KOFFI DJAMAN/SAM ALLEN	2020-04-21	54700	2021-05-21	2021-05-25	24	36	All Other Crops	8.7	7.2	0.17	HIGH	2		1.1	4		4.9	63						5027	360	53		28.5	0	1	87	11	1
S	65356	56207	ALLEN SAM	NMSU AG SCIENCE CENTER	PO BOX 1018		FARMINGTON	NM	87499-1018	KOFFI DJAMAN/SAM ALLEN	2020-04-21	64600	2021-05-21	2021-05-25	0	12	All Other Crops	8.4	7.2	0.16	HIGH	2		3.1	11		7.3	111						4806	218	29		26.3	0	1	92	7	0
S	65357	56207	ALLEN SAM	NMSU AG SCIENCE CENTER	PO BOX 1018		FARMINGTON	NM	87499-1018	KOFFI DJAMAN/SAM ALLEN	2020-04-21	64600	2021-05-21	2021-05-25	12	24	All Other Crops	8.6	7.2	0.18	HIGH	2		2.8	10		5.1	62						5052	246	45		27.7	0	1	91	7	1
S	65358	56207	ALLEN SAM	NMSU AG SCIENCE CENTER	PO BOX 1018		FARMINGTON	NM	87499-1018	KOFFI DJAMAN/SAM ALLEN	2020-04-21	64600	2021-05-21	2021-05-25	24	36	All Other Crops	8.7	7.2	0.2	HIGH	2		2	7		4.8	70						5099	359	64		28.9	0	1	88	10	1
S	65359	56207	ALLEN SAM	NMSU AG SCIENCE CENTER	PO BOX 1018		FARMINGTON	NM	87499-1018	KOFFI DJAMAN/SAM ALLEN	2020-04-21	74600	2021-05-21	2021-05-25	0	12	All Other Crops	8.4	7.2	0.15	HIGH	2		2.2	8		5.9	111						4988	225	27		27.2	0	1	92	7	0
S	65360	56207	ALLEN SAM	NMSU AG SCIENCE CENTER	PO BOX 1018		FARMINGTON	NM	87499-1018	KOFFI DJAMAN/SAM ALLEN	2020-04-21	74600	2021-05-21	2021-05-25	12	24	All Other Crops	8.6	7.2	0.16	HIGH	2		2.2	8		5.6	59						5007	290	33		27.7	0	1	89	9	1
S	65361	56207	ALLEN SAM	NMSU AG SCIENCE CENTER	PO BOX 1018		FARMINGTON	NM	87499-1018	KOFFI DJAMAN/SAM ALLEN	2020-04-21	74600	2021-05-21	2021-05-25	24	36	All Other Crops	8.7	7.2	0.17	HIGH	2		2.1	8		4.4	67						5276	366	48		29.8	0	1	88	10	1
S	65362	56207	ALLEN SAM	NMSU AG SCIENCE CENTER	PO BOX 1018		FARMINGTON	NM	87499-1018	KOFFI DJAMAN/SAM ALLEN	2020-04-21	88000	2021-05-21	2021-05-25	0	12	All Other Crops	8.4	7.2	0.17	HIGH	2		4.3	15		8.1	122						5193	220	23		28.2	0	1	92	6	0
S	65363	56207	ALLEN SAM	NMSU AG SCIENCE CENTER	PO BOX 1018		FARMINGTON	NM	87499-1018	KOFFI DJAMAN/SAM ALLEN	2020-04-21	88000	2021-05-21	2021-05-25	12	24	All Other Crops	8.6	7.2	0.15	HIGH	2		2.5	9		5	63						5253	256	36		28.7	0	1	91	7	1
S	65364	56207	ALLEN SAM	NMSU AG SCIENCE CENTER	PO BOX 1018		FARMINGTON	NM	87499-1018	KOFFI DJAMAN/SAM ALLEN	2020-04-21	88000	2021-05-21	2021-05-25	24	36	All Other Crops	8.7	7.2	0.17	HIGH	2		1.9	7		5.7	57						4899	257	58		27	0	1	90	8	1
S	65365	56207	ALLEN SAM	NMSU AG SCIENCE CENTER	PO BOX 1018		FARMINGTON	NM	87499-1018	KOFFI DJAMAN/SAM ALLEN	2020-04-21	101700	2021-05-21	2021-05-25	0	12	All Other Crops	8.5	7.2	0.17	HIGH	2		2.8	10		8.4	99						5173	234	26		28.2	0	1	92	7	0
S	65366	56207	ALLEN SAM	NMSU AG SCIENCE CENTER	PO BOX 1018		FARMINGTON	NM	87499-1018	KOFFI DJAMAN/SAM ALLEN	2020-04-21	101700	2021-05-21	2021-05-25	12	24	All Other Crops	8.6	7.2	0.17	HIGH	2		1.8	6		3.5	70						5364	290	42		29.6	0	1	90	8	1
S	65367	56207	ALLEN SAM	NMSU AG SCIENCE CENTER	PO BOX 1018		FARMINGTON	NM	87499-1018	KOFFI DJAMAN/SAM ALLEN	2020-04-21	101700	2021-05-21	2021-05-25	24	36	All Other Crops	8.7	7.2	0.19	HIGH	2		1.9	7		4.2	66						5342	380	62		30.3	0	1	88	10	1
S	65368	56207	ALLEN SAM	NMSU AG SCIENCE CENTER	PO BOX 1018		FARMINGTON	NM	87499-1018	KOFFI DJAMAN/SAM ALLEN	2020-04-21	120100	2021-05-21	2021-05-25	0	12	All Other Crops	8.4	7.2	0.16	HIGH	2		2.9	10		5.1	124						4972	211	28		27.1	0	1	92	7	0
S	65369	56207	ALLEN SAM	NMSU AG SCIENCE CENTER	PO BOX 1018		FARMINGTON	NM	87499-1018	KOFFI DJAMAN/SAM ALLEN	2020-04-21	120100	2021-05-21	2021-05-25	12	24	All Other Crops	8.2	7.2	0.15	HIGH	2		2.5	9		2.4	94						5220	260	43		28.7	0	1	90	8	1
S	65370	56207	ALLEN SAM	NMSU AG SCIENCE CENTER	PO BOX 1018		FARMINGTON	NM	87499-1018	KOFFI DJAMAN/SAM ALLEN	2020-04-21	120100	2021-05-21	2021-05-25	24	36	All Other Crops	8.7	7.2	0.17	HIGH	2		1.1	4		8.3	56						4701	283	50		26.2	0	1	89	9	1
S	65371	56207	ALLEN SAM	NMSU AG SCIENCE CENTER	PO BOX 1018		FARMINGTON	NM	87499-1018	KOFFI DJAMAN/SAM ALLEN	2020-04-30	54700	2021-05-21	2021-05-25	0	12	All Other Crops	8.1	7.2	0.18	HIGH	2		3.4	12		6.2	163						5132	216	27		28	0	1	92	6	0
S	65372	56207	ALLEN SAM	NMSU AG SCIENCE CENTER	PO BOX 1018		FARMINGTON	NM	87499-1018	KOFFI DJAMAN/SAM ALLEN	2020-04-30	54700	2021-05-21	2021-05-25	12	24	All Other Crops	8.6	7.2	0.14	HIGH	2		1.1	4		4.6	64						5118	224	32		27.8	0	1	91	7	1
S	65373	56207	ALLEN SAM	NMSU AG SCIENCE CENTER	PO BOX 1018		FARMINGTON	NM	87499-1018	KOFFI DJAMAN/SAM ALLEN	2020-04-30	54700	2021-05-21	2021-05-25	24	36	All Other Crops	8.4	7.2	0.14	HIGH	2		1.2	4		6.7	64						5063	264	40		27.9	0	1	90	8	1
S	65374	56207	ALLEN SAM	NMSU AG SCIENCE CENTER	PO BOX 1018		FARMINGTON	NM	87499-1018	KOFFI DJAMAN/SAM ALLEN	2020-04-30	64600	2021-05-21	2021-05-25	0	12	All Other Crops	8.4	7.2	0.18	HIGH	2		4.6	17		11.9	160						4826	211	30		26.4	0	2	91	7	0
S	65375	56207	ALLEN SAM	NMSU AG SCIENCE CENTER	PO BOX 1018		FARMINGTON	NM	87499-1018	KOFFI DJAMAN/SAM ALLEN	2020-04-30	64600	2021-05-21	2021-05-25	12	24	All Other Crops	8.4	7.2	0.21	HIGH	2		3.3	12		4	63						4014	195	42		22	0	1	91	7	1
S	65376	56207	ALLEN SAM	NMSU AG SCIENCE CENTER	PO BOX 1018		FARMINGTON	NM	87499-1018	KOFFI DJAMAN/SAM ALLEN	2020-04-30	64600	2021-05-21	2021-05-25	24	36	All Other Crops	8.6	7.2	0.2	HIGH	2		3.7	13		4.7	100						4885	447	58		28.7	0	1	85	13	1
S	65377	56207	ALLEN SAM	NMSU AG SCIENCE CENTER	PO BOX 1018		FARMINGTON	NM	87499-1018	KOFFI DJAMAN/SAM ALLEN	2020-04-30	74600	2021-05-21	2021-05-25	0	12	All Other Crops	8.2	7.2	0.16	HIGH	2		8.3	30		5.7	141						3723	186	27		20.6	0	2	89	8	1
S	65378	56207	ALLEN SAM	NMSU AG SCIENCE CENTER	PO BOX 1018		FARMINGTON	NM	87499-1018	KOFFI DJAMAN/SAM ALLEN	2020-04-30	74600	2021-05-21	2021-05-25	12	24	All Other Crops	8.6	7.2	0.16	HIGH	2		1.2	4		4.7	66						3925	197	35		21.6	0	1	90	8	1
S	65379	56207	ALLEN SAM	NMSU AG SCIENCE CENTER	PO BOX 1018		FARMINGTON	NM	87499-1018	KOFFI DJAMAN/SAM ALLEN	2020-04-30	74600	2021-05-21	2021-05-25	24	36	All Other Crops	8.5	7.2	0.14	HIGH	2		1.3	5		6	73						3835	238	40		21.5	0	1	89	9	1
S	65380	56207	ALLEN SAM	NMSU AG SCIENCE CENTER	PO BOX 1018		FARMINGTON	NM	87499-1018	KOFFI DJAMAN/SAM ALLEN	2020-04-30	88000	2021-05-21	2021-05-25	0	12	All Other Crops	8.4	7.2	0.15	HIGH	2		2.4	9		8.2	130						3644	189	28		20.3	0	2	89	8	1
S	65381	56207	ALLEN SAM	NMSU AG SCIENCE CENTER	PO BOX 1018		FARMINGTON	NM	87499-1018	KOFFI DJAMAN/SAM ALLEN	2020-04-30	88000	2021-05-21	2021-05-25	12	24	All Other Crops	8.5	7.2	0.15	HIGH	2		1.8	7		5.7	90						4054	219	34		22.5	0	1	90	8	1
S	65382	56207	ALLEN SAM	NMSU AG SCIENCE CENTER	PO BOX 1018		FARMINGTON	NM	87499-1018	KOFFI DJAMAN/SAM ALLEN	2020-04-30	88000	2021-05-21	2021-05-25	24	36	All Other Crops	8.7	7.2	0.14	HIGH	2		0.8	3		6.1	70						3681	243	35		20.8	0	1	88	10	1
S	65383	56207	ALLEN SAM	NMSU AG SCIENCE CENTER	PO BOX 1018		FARMINGTON	NM	87499-1018	KOFFI DJAMAN/SAM ALLEN	2020-04-30	101700	2021-05-21	2021-05-25	0	12	All Other Crops	8.3	7.2	0.17	HIGH	2		4.3	15		6.8	146						3775	199	25		21	0	2	89	8	1
S	65384	56207	ALLEN SAM	NMSU AG SCIENCE CENTER	PO BOX 1018		FARMINGTON	NM	87499-1018	KOFFI DJAMAN/SAM ALLEN	2020-04-30	101700	2021-05-21	2021-05-25	12	24	All Other Crops	8.6	7.2	0.15	HIGH	2		3.1	11		8.9	87						4010	230	39		22.4	0	1	89	9	1
S	65385	56207	ALLEN SAM	NMSU AG SCIENCE CENTER	PO BOX 1018		FARMINGTON	NM	87499-1018	KOFFI DJAMAN/SAM ALLEN	2020-04-30	101700	2021-05-21	2021-05-25	24	36	All Other Crops	8.6	7.2	0.14	HIGH	2		1.5	5		8.6	80						3688	220	34		20.6	0	1	89	9	1
S	65386	56207	ALLEN SAM	NMSU AG SCIENCE CENTER	PO BOX 1018		FARMINGTON	NM	87499-1018	KOFFI DJAMAN/SAM ALLEN	2020-04-30	120100	2021-05-21	2021-05-25	0	12	All Other Crops	8.4	7.2	0.19	HIGH	2		11.4	41		10.9	151						3712	198	32		20.7	0	2	89	8	1
S	65387	56207	ALLEN SAM	NMSU AG SCIENCE CENTER	PO BOX 1018		FARMINGTON	NM	87499-1018	KOFFI DJAMAN/SAM ALLEN	2020-04-30	120100	2021-05-21	2021-05-25	12	24	All Other Crops	8.5	7.2	0.15	HIGH	2		4.1	15		6	72						3739	211	41		20.8	0	1	90	8	1
S	65388	56207	ALLEN SAM	NMSU AG SCIENCE CENTER	PO BOX 1018		FARMINGTON	NM	87499-1018	KOFFI DJAMAN/SAM ALLEN	2020-04-30	120100	2021-05-21	2021-05-25	24	36	All Other Crops	8.7	7.2	0.15	HIGH	2		2	7		6.8	61						3724	222	40		20.8	0	1	89	9	1
S	65389	56207	ALLEN SAM	NMSU AG SCIENCE CENTER	PO BOX 1018		FARMINGTON	NM	87499-1018	KOFFI DJAMAN/SAM ALLEN	2020-05-07	54700	2021-05-21	2021-05-25	0	12	All Other Crops	8.4	7.2	0.2	HIGH	2		2.4	9		6.3	122						3693	198	26		20.5	0	2	89	8	1
S	65390	56207	ALLEN SAM	NMSU AG SCIENCE CENTER	PO BOX 1018		FARMINGTON	NM	87499-1018	KOFFI DJAMAN/SAM ALLEN	2020-05-07	54700	2021-05-21	2021-05-25	12	24	All Other Crops	8.7	7.2	0.19	HIGH	2		0.7	3		4.1	60						3799	233	27		21.2	0	1	89	9	1
S	65391	56207	ALLEN SAM	NMSU AG SCIENCE CENTER	PO BOX 1018		FARMINGTON	NM	87499-1018	KOFFI DJAMAN/SAM ALLEN	2020-05-07	54700	2021-05-21	2021-05-25	24	36	All Other Crops	8.6	7.2	0.18	HIGH	2		0.4	2		7.4	63						3647	212	34		20.3	0	1	89	9	1
S	65392	56207	ALLEN SAM	NMSU AG SCIENCE CENTER	PO BOX 1018		FARMINGTON	NM	87499-1018	KOFFI DJAMAN/SAM ALLEN	2020-05-07	64600	2021-05-21	2021-05-25	0	12	All Other Crops	8.4	7.2	0.24	HIGH	2		3.2	12		15.5	177						3658	210	29		20.6	0	2	89	8	1
S	65393	56207	ALLEN SAM	NMSU AG SCIENCE CENTER	PO BOX 1018		FARMINGTON	NM	87499-1018	KOFFI DJAMAN/SAM ALLEN	2020-05-07	64600	2021-05-21	2021-05-25	12	24	All Other Crops	8.6	7.2	0.2	HIGH	2		2.3	8		4.4	63						3670	210	33		20.4	0	1	89	9	1
S	65394	56207	ALLEN SAM	NMSU AG SCIENCE CENTER	PO BOX 1018		FARMINGTON	NM	87499-1018	KOFFI DJAMAN/SAM ALLEN	2020-05-07	64600	2021-05-21	2021-05-25	24	36	All Other Crops	8.8	7.2	0.18	HIGH	2		1.3	5		8.2	55						3698	225	39		20.7	0	1	89	9	1
S	65395	56207	ALLEN SAM	NMSU AG SCIENCE CENTER	PO BOX 1018		FARMINGTON	NM	87499-1018	KOFFI DJAMAN/SAM ALLEN	2020-05-07	74600	2021-05-21	2021-05-25	0	12	All Other Crops	8.4	7.2	0.2	HIGH	2		2.3	8		11.3	142						3968	214	27		22.1	0	2	89	8	1
S	65396	56207	ALLEN SAM	NMSU AG SCIENCE CENTER	PO BOX 1018		FARMINGTON	NM	87499-1018	KOFFI DJAMAN/SAM ALLEN	2020-05-07	74600	2021-05-21	2021-05-25	12	24	All Other Crops	8.7	7.2	0.19	HIGH	2		1.5	6		7.5	64						3820	253	35		21.5	0	1	88	10	1
S	65397	56207	ALLEN SAM	NMSU AG SCIENCE CENTER	PO BOX 1018		FARMINGTON	NM	87499-1018	KOFFI DJAMAN/SAM ALLEN	2020-05-07	74600	2021-05-21	2021-05-25	24	36	All Other Crops	8.7	7.2	0.19	HIGH	2		2.3	8		8.1	78						3571	311	41		20.8	0	1	86	12	1
S	65398	56207	ALLEN SAM	NMSU AG SCIENCE CENTER	PO BOX 1018		FARMINGTON	NM	87499-1018	KOFFI DJAMAN/SAM ALLEN	2020-05-07	88000	2021-05-21	2021-05-25	0	12	All Other Crops	8.4	7.2	0.22	HIGH	2		2.8	10		9.6	149						3691	196	27		20.6	0	2	89	8	1
S	65399	56207	ALLEN SAM	NMSU AG SCIENCE CENTER	PO BOX 1018		FARMINGTON	NM	87499-1018	KOFFI DJAMAN/SAM ALLEN	2020-05-07	88000	2021-05-21	2021-05-25	12	24	All Other Crops	8.6	7.2	0.17	HIGH	2		1.3	5		2.6	72						3681	214	32		20.5	0	1	89	9	1
S	65400	56207	ALLEN SAM	NMSU AG SCIENCE CENTER	PO BOX 1018		FARMINGTON	NM	87499-1018	KOFFI DJAMAN/SAM ALLEN	2020-05-07	88000	2021-05-21	2021-05-25	24	36	All Other Crops	8.7	7.2	0.23	HIGH	2		1.1	4		5.7	62						4031	298	44		23	0	1	87	11	1
S	65401	56207	ALLEN SAM	NMSU AG SCIENCE CENTER	PO BOX 1018		FARMINGTON	NM	87499-1018	KOFFI DJAMAN/SAM ALLEN	2020-05-07	101700	2021-05-21	2021-05-25	0	12	All Other Crops	8.4	7.2	0.24	HIGH	2		5.9	21		9.2	166						3660	205	32		20.6	0	2	89	8	1
S	65402	56207	ALLEN SAM	NMSU AG SCIENCE CENTER	PO BOX 1018		FARMINGTON	NM	87499-1018	KOFFI DJAMAN/SAM ALLEN	2020-05-07	101700	2021-05-21	2021-05-25	12	24	All Other Crops	8.6	7.2	0.23	HIGH	2		2.8	10		6.1	71						3603	199	38		20	0	1	90	8	1
S	65403	56207	ALLEN SAM	NMSU AG SCIENCE CENTER	PO BOX 1018		FARMINGTON	NM	87499-1018	KOFFI DJAMAN/SAM ALLEN	2020-05-07	101700	2021-05-21	2021-05-25	24	36	All Other Crops	8.6	7.2	0.18	HIGH	2		0.9	3		4.5	82						3653	274	40		20.9	0	1	87	11	1
S	65404	56207	ALLEN SAM	NMSU AG SCIENCE CENTER	PO BOX 1018		FARMINGTON	NM	87499-1018	KOFFI DJAMAN/SAM ALLEN	2020-05-07	120100	2021-05-21	2021-05-25	0	12	All Other Crops	8.4	7.2	0.22	HIGH	2		1.8	7		6.6	142						3546	195	27		19.8	0	2	89	8	1
S	65405	56207	ALLEN SAM	NMSU AG SCIENCE CENTER	PO BOX 1018		FARMINGTON	NM	87499-1018	KOFFI DJAMAN/SAM ALLEN	2020-05-07	120100	2021-05-21	2021-05-25	12	24	All Other Crops	8.6	7.2	0.22	HIGH	2		3	11		5.2	67						3661	200	43		20.3	0	1	90	8	1
S	65406	56207	ALLEN SAM	NMSU AG SCIENCE CENTER	PO BOX 1018		FARMINGTON	NM	87499-1018	KOFFI DJAMAN/SAM ALLEN	2020-05-07	120100	2021-05-21	2021-05-25	24	36	All Other Crops	8.8	7.2	0.23	HIGH	2		1	3		7.8	66						3682	234	48		20.7	0	1	89	9	1
S	65407	56207	ALLEN SAM	NMSU AG SCIENCE CENTER	PO BOX 1018		FARMINGTON	NM	87499-1018	KOFFI DJAMAN/SAM ALLEN	2020-05-18	54700	2021-05-21	2021-05-25	0	12	All Other Crops	8.4	7.2	0.23	HIGH	2		2	7		12.7	138						3214	202	27		18.2	0	2	88	9	1
S	65408	56207	ALLEN SAM	NMSU AG SCIENCE CENTER	PO BOX 1018		FARMINGTON	NM	87499-1018	KOFFI DJAMAN/SAM ALLEN	2020-05-18	54700	2021-05-21	2021-05-25	12	24	All Other Crops	8.6	7.2	0.23	HIGH	2		1.9	7		6.5	69						3732	220	42		20.9	0	1	89	9	1
S	65409	56207	ALLEN SAM	NMSU AG SCIENCE CENTER	PO BOX 1018		FARMINGTON	NM	87499-1018	KOFFI DJAMAN/SAM ALLEN	2020-05-18	54700	2021-05-21	2021-05-25	24	36	All Other Crops	8.7	7.2	0.19	HIGH	2		1.6	6		5.9	49						3614	222	53		20.3	0	1	89	9	1
S	65410	56207	ALLEN SAM	NMSU AG SCIENCE CENTER	PO BOX 1018		FARMINGTON	NM	87499-1018	KOFFI DJAMAN/SAM ALLEN	2020-05-18	64600	2021-05-21	2021-05-25	0	12	All Other Crops	8.5	7.2	0.16	HIGH	2		1.5	5		5	144						3712	211	34		20.8	0	2	89	8	1
S	65411	56207	ALLEN SAM	NMSU AG SCIENCE CENTER	PO BOX 1018		FARMINGTON	NM	87499-1018	KOFFI DJAMAN/SAM ALLEN	2020-05-18	64600	2021-05-21	2021-05-25	12	24	All Other Crops	8.6	7.2	0.15	HIGH	2		0.9	3		4.1	73						4141	262	40		23.3	0	1	89	9	1
S	65412	56207	ALLEN SAM	NMSU AG SCIENCE CENTER	PO BOX 1018		FARMINGTON	NM	87499-1018	KOFFI DJAMAN/SAM ALLEN	2020-05-18	64600	2021-05-21	2021-05-25	24	36	All Other Crops	8.7	7.2	0.14	HIGH	2		1.1	4		4.8	80						3528	293	50		20.5	0	1	86	12	1
S	65413	56207	ALLEN SAM	NMSU AG SCIENCE CENTER	PO BOX 1018		FARMINGTON	NM	87499-1018	KOFFI DJAMAN/SAM ALLEN	2020-05-18	74600	2021-05-21	2021-05-25	0	12	All Other Crops	8.4	7.2	0.16	HIGH	2		5.1	18		9.4	142						2921	185	33		16.6	0	2	88	9	1
S	65414	56207	ALLEN SAM	NMSU AG SCIENCE CENTER	PO BOX 1018		FARMINGTON	NM	87499-1018	KOFFI DJAMAN/SAM ALLEN	2020-05-18	74600	2021-05-21	2021-05-25	12	24	All Other Crops	8.5	7.2	0.17	HIGH	2		1.3	5		8	90						3784	232	35		21.2	0	1	89	9	1
S	65415	56207	ALLEN SAM	NMSU AG SCIENCE CENTER	PO BOX 1018		FARMINGTON	NM	87499-1018	KOFFI DJAMAN/SAM ALLEN	2020-05-18	74600	2021-05-21	2021-05-25	24	36	All Other Crops	8.6	7.2	0.17	HIGH	2		1.6	6		8.9	64						3843	258	49		21.7	0	1	88	10	1
S	65416	56207	ALLEN SAM	NMSU AG SCIENCE CENTER	PO BOX 1018		FARMINGTON	NM	87499-1018	KOFFI DJAMAN/SAM ALLEN	2020-05-18	88000	2021-05-21	2021-05-25	0	12	All Other Crops	8.5	7.2	0.12	HIGH	2		1.7	6		6.3	143						3206	180	27		18	0	2	89	8	1
S	65417	56207	ALLEN SAM	NMSU AG SCIENCE CENTER	PO BOX 1018		FARMINGTON	NM	87499-1018	KOFFI DJAMAN/SAM ALLEN	2020-05-18	88000	2021-05-21	2021-05-25	12	24	All Other Crops	8.6	7.2	0.17	HIGH	2		3.8	14		6.1	68						3783	211	35		21	0	1	90	8	1
S	65418	56207	ALLEN SAM	NMSU AG SCIENCE CENTER	PO BOX 1018		FARMINGTON	NM	87499-1018	KOFFI DJAMAN/SAM ALLEN	2020-05-18	88000	2021-05-21	2021-05-25	24	36	All Other Crops	8.7	7.2	0.18	HIGH	2		5.1	19		4.6	53						3796	242	47		21.3	0	1	89	9	1
S	65419	56207	ALLEN SAM	NMSU AG SCIENCE CENTER	PO BOX 1018		FARMINGTON	NM	87499-1018	KOFFI DJAMAN/SAM ALLEN	2020-05-18	101700	2021-05-21	2021-05-25	0	12	All Other Crops	8.4	7.2	0.14	HIGH	2		2.2	8		7.8	137						2937	209	27		16.9	0	2	87	10	1
S	65420	56207	ALLEN SAM	NMSU AG SCIENCE CENTER	PO BOX 1018		FARMINGTON	NM	87499-1018	KOFFI DJAMAN/SAM ALLEN	2020-05-18	101700	2021-05-21	2021-05-25	12	24	All Other Crops	8.6	7.2	0.16	HIGH	2		1.8	6		3.8	78						3747	235	33		21	0	1	89	9	1
S	65421	56207	ALLEN SAM	NMSU AG SCIENCE CENTER	PO BOX 1018		FARMINGTON	NM	87499-1018	KOFFI DJAMAN/SAM ALLEN	2020-05-18	101700	2021-05-21	2021-05-25	24	36	All Other Crops	8.8	7.2	0.16	HIGH	2		1.8	7		6.1	82						3809	293	53		21.9	0	1	87	11	1
S	65422	56207	ALLEN SAM	NMSU AG SCIENCE CENTER	PO BOX 1018		FARMINGTON	NM	87499-1018	KOFFI DJAMAN/SAM ALLEN	2020-05-18	120100	2021-05-21	2021-05-25	0	12	All Other Crops	8.4	7.2	0.19	HIGH	2		4.2	15		7.3	150						3877	235	36		21.9	0	2	88	9	1
S	65423	56207	ALLEN SAM	NMSU AG SCIENCE CENTER	PO BOX 1018		FARMINGTON	NM	87499-1018	KOFFI DJAMAN/SAM ALLEN	2020-05-18	120100	2021-05-21	2021-05-25	12	24	All Other Crops	8.6	7.2	0.18	HIGH	2		2.3	8		6.2	49						3805	219	45		21.2	0	1	89	9	1
S	65424	56207	ALLEN SAM	NMSU AG SCIENCE CENTER	PO BOX 1018		FARMINGTON	NM	87499-1018	KOFFI DJAMAN/SAM ALLEN	2020-05-18	120100	2021-05-21	2021-05-25	24	36	All Other Crops	8.6	7.2	0.24	HIGH	2		2.3	8		4.7	51						3583	242	42		20.2	0	1	88	10	1
S	65425	56207	ALLEN SAM	NMSU AG SCIENCE CENTER	PO BOX 1018		FARMINGTON	NM	87499-1018	KOFFI DJAMAN/SAM ALLEN	2020-05-27	54700	2021-05-21	2021-05-25	0	12	All Other Crops	8.3	7.2	0.19	HIGH	2		6.8	25		5.6	128						3693	187	27		20.5	0	2	89	8	1
S	65426	56207	ALLEN SAM	NMSU AG SCIENCE CENTER	PO BOX 1018		FARMINGTON	NM	87499-1018	KOFFI DJAMAN/SAM ALLEN	2020-05-27	54700	2021-05-21	2021-05-25	12	24	All Other Crops	8.5	7.2	0.18	HIGH	2		6	22		8.2	95						3695	189	29		20.4	0	1	90	8	1
S	65427	56207	ALLEN SAM	NMSU AG SCIENCE CENTER	PO BOX 1018		FARMINGTON	NM	87499-1018	KOFFI DJAMAN/SAM ALLEN	2020-05-27	54700	2021-05-21	2021-05-25	24	36	All Other Crops	8.4	7.2	0.14	HIGH	2		2	7		8.1	59						3558	211	35		19.9	0	1	89	9	1
S	65428	56207	ALLEN SAM	NMSU AG SCIENCE CENTER	PO BOX 1018		FARMINGTON	NM	87499-1018	KOFFI DJAMAN/SAM ALLEN	2020-05-27	64600	2021-05-21	2021-05-25	0	12	All Other Crops	8.2	7.2	0.21	HIGH	2		11	40		4.9	113						3372	171	30		18.7	0	2	89	8	1
S	65429	56207	ALLEN SAM	NMSU AG SCIENCE CENTER	PO BOX 1018		FARMINGTON	NM	87499-1018	KOFFI DJAMAN/SAM ALLEN	2020-05-27	64600	2021-05-21	2021-05-25	12	24	All Other Crops	8.4	7.2	0.16	HIGH	2		2.1	8		2.6	82						3688	204	36		20.5	0	1	90	8	1
S	65430	56207	ALLEN SAM	NMSU AG SCIENCE CENTER	PO BOX 1018		FARMINGTON	NM	87499-1018	KOFFI DJAMAN/SAM ALLEN	2020-05-27	64600	2021-05-21	2021-05-25	24	36	All Other Crops	8.7	7.2	0.14	HIGH	2		1.1	4		7.6	81						3721	201	37		20.6	0	1	90	8	1
S	65431	56207	ALLEN SAM	NMSU AG SCIENCE CENTER	PO BOX 1018		FARMINGTON	NM	87499-1018	KOFFI DJAMAN/SAM ALLEN	2020-05-27	74600	2021-05-21	2021-05-25	0	12	All Other Crops	8.2	7.2	0.18	HIGH	2		4	14		4.9	142						3542	198	30		19.9	0	2	89	8	1
S	65432	56207	ALLEN SAM	NMSU AG SCIENCE CENTER	PO BOX 1018		FARMINGTON	NM	87499-1018	KOFFI DJAMAN/SAM ALLEN	2020-05-27	74600	2021-05-21	2021-05-25	12	24	All Other Crops	8.5	7.2	0.18	HIGH	2		4.5	16		4.9	86						3973	235	34		22.2	0	1	89	9	1
S	65433	56207	ALLEN SAM	NMSU AG SCIENCE CENTER	PO BOX 1018		FARMINGTON	NM	87499-1018	KOFFI DJAMAN/SAM ALLEN	2020-05-27	74600	2021-05-21	2021-05-25	24	36	All Other Crops	8.5	7.2	0.17	HIGH	2		6.4	23		4.4	67						3754	235	39		21.1	0	1	89	9	1
S	65434	56207	ALLEN SAM	NMSU AG SCIENCE CENTER	PO BOX 1018		FARMINGTON	NM	87499-1018	KOFFI DJAMAN/SAM ALLEN	2020-05-27	88000	2021-05-21	2021-05-25	0	12	All Other Crops	8.3	7.2	0.17	HIGH	2		6.8	24		7.7	138						3730	197	32		20.8	0	2	89	8	1
S	65435	56207	ALLEN SAM	NMSU AG SCIENCE CENTER	PO BOX 1018		FARMINGTON	NM	87499-1018	KOFFI DJAMAN/SAM ALLEN	2020-05-27	88000	2021-05-21	2021-05-25	12	24	All Other Crops	8.4	7.2	0.15	HIGH	1		2.4	8		4.4	77						4766	206	29		25.9	0	1	92	7	0
S	65436	56207	ALLEN SAM	NMSU AG SCIENCE CENTER	PO BOX 1018		FARMINGTON	NM	87499-1018	KOFFI DJAMAN/SAM ALLEN	2020-05-27	88000	2021-05-21	2021-05-25	24	36	All Other Crops	8.7	7.2	0.13	HIGH	1		0.6	2		5.5	66						4564	224	29		25	0	1	91	7	1
S	65437	56207	ALLEN SAM	NMSU AG SCIENCE CENTER	PO BOX 1018		FARMINGTON	NM	87499-1018	KOFFI DJAMAN/SAM ALLEN	2020-05-27	101700	2021-05-21	2021-05-25	0	12	All Other Crops	8.2	7.2	0.19	HIGH	2		4.8	17		4.9	132						3472	198	29		19.5	0	2	89	8	1
S	65438	56207	ALLEN SAM	NMSU AG SCIENCE CENTER	PO BOX 1018		FARMINGTON	NM	87499-1018	KOFFI DJAMAN/SAM ALLEN	2020-05-27	101700	2021-05-21	2021-05-25	12	24	All Other Crops	8.5	7.2	0.18	HIGH	2		5.8	21		3.4	76						5023	221	32		27.3	0	1	91	7	1
S	65439	56207	ALLEN SAM	NMSU AG SCIENCE CENTER	PO BOX 1018		FARMINGTON	NM	87499-1018	KOFFI DJAMAN/SAM ALLEN	2020-05-27	101700	2021-05-21	2021-05-25	24	36	All Other Crops	8.6	7.2	0.14	HIGH	2		1.8	6		6.7	62						5037	230	42		27.4	0	1	91	7	1
S	65440	56207	ALLEN SAM	NMSU AG SCIENCE CENTER	PO BOX 1018		FARMINGTON	NM	87499-1018	KOFFI DJAMAN/SAM ALLEN	2020-05-27	120100	2021-05-21	2021-05-25	0	12	All Other Crops	8.4	7.2	0.17	HIGH	2		8.5	31		7.8	130						4788	190	28		26	0	1	92	6	0
S	65441	56207	ALLEN SAM	NMSU AG SCIENCE CENTER	PO BOX 1018		FARMINGTON	NM	87499-1018	KOFFI DJAMAN/SAM ALLEN	2020-05-27	120100	2021-05-21	2021-05-25	12	24	All Other Crops	8.5	7.2	0.16	HIGH	2		5.9	21		4.1	78						4988	202	28		26.9	0	1	93	6	0
S	65442	56207	ALLEN SAM	NMSU AG SCIENCE CENTER	PO BOX 1018		FARMINGTON	NM	87499-1018	KOFFI DJAMAN/SAM ALLEN	2020-05-27	120100	2021-05-21	2021-05-25	24	36	All Other Crops	8.7	7.2	0.16	HIGH	2		5.6	20		3.8	50						4793	202	30		25.9	0	0	93	6	1
S	65443	56207	ALLEN SAM	NMSU AG SCIENCE CENTER	PO BOX 1018		FARMINGTON	NM	87499-1018	KOFFI DJAMAN/SAM ALLEN	2020-06-03	54700	2021-05-21	2021-05-25	0	12	All Other Crops	8.4	7.2	0.15	HIGH	2		2.1	8		8.3	126						4881	212	31		26.6	0	1	91	7	1
S	65444	56207	ALLEN SAM	NMSU AG SCIENCE CENTER	PO BOX 1018		FARMINGTON	NM	87499-1018	KOFFI DJAMAN/SAM ALLEN	2020-06-03	54700	2021-05-21	2021-05-25	12	24	All Other Crops	8.6	7.2	0.14	HIGH	2		1.3	5		4.2	71						5240	265	36		28.7	0	1	90	8	1
S	65445	56207	ALLEN SAM	NMSU AG SCIENCE CENTER	PO BOX 1018		FARMINGTON	NM	87499-1018	KOFFI DJAMAN/SAM ALLEN	2020-06-03	54700	2021-05-21	2021-05-25	24	36	All Other Crops	8.6	7.2	0.15	HIGH	2		0.6	2		4.1	74						4583	267	52		25.6	0	1	89	9	1
S	65446	56207	ALLEN SAM	NMSU AG SCIENCE CENTER	PO BOX 1018		FARMINGTON	NM	87499-1018	KOFFI DJAMAN/SAM ALLEN	2020-06-03	64600	2021-05-21	2021-05-25	0	12	All Other Crops	8.4	7.2	0.18	HIGH	2		2.1	7		6.9	155						4744	208	27		26	0	2	91	7	0
S	65447	56207	ALLEN SAM	NMSU AG SCIENCE CENTER	PO BOX 1018		FARMINGTON	NM	87499-1018	KOFFI DJAMAN/SAM ALLEN	2020-06-03	64600	2021-05-21	2021-05-25	12	24	All Other Crops	8.5	7.2	0.23	HIGH	2		2.7	10		3.5	95						5356	265	38		29.4	0	1	90	8	1
S	65448	56207	ALLEN SAM	NMSU AG SCIENCE CENTER	PO BOX 1018		FARMINGTON	NM	87499-1018	KOFFI DJAMAN/SAM ALLEN	2020-06-03	64600	2021-05-21	2021-05-25	24	36	All Other Crops	8.7	7.2	0.26	HIGH	2		2.6	9		3.1	76						5279	319	55		29.5	0	1	89	9	1
S	65449	56207	ALLEN SAM	NMSU AG SCIENCE CENTER	PO BOX 1018		FARMINGTON	NM	87499-1018	KOFFI DJAMAN/SAM ALLEN	2020-06-03	74600	2021-05-21	2021-05-25	0	12	All Other Crops	8.4	7.2	0.23	HIGH	2		2.4	9		6	164						4896	238	33		27	0	2	90	7	1
S	65450	56207	ALLEN SAM	NMSU AG SCIENCE CENTER	PO BOX 1018		FARMINGTON	NM	87499-1018	KOFFI DJAMAN/SAM ALLEN	2020-06-03	74600	2021-05-21	2021-05-25	12	24	All Other Crops	8.6	7.2	0.22	HIGH	2		1.8	6		4.3	63						4816	282	47		26.8	0	1	89	9	1
S	65451	56207	ALLEN SAM	NMSU AG SCIENCE CENTER	PO BOX 1018		FARMINGTON	NM	87499-1018	KOFFI DJAMAN/SAM ALLEN	2020-06-03	74600	2021-05-21	2021-05-25	24	36	All Other Crops	8.6	7.2	0.29	HIGH	2		1	4		5.4	76						5353	484	74		31.3	0	1	85	13	1
S	65452	56207	ALLEN SAM	NMSU AG SCIENCE CENTER	PO BOX 1018		FARMINGTON	NM	87499-1018	KOFFI DJAMAN/SAM ALLEN	2020-06-03	88000	2021-05-21	2021-05-25	0	12	All Other Crops	8.4	7.2	0.21	HIGH	2		3.3	12		5.6	148						4745	217	30		26	0	1	91	7	0
S	65453	56207	ALLEN SAM	NMSU AG SCIENCE CENTER	PO BOX 1018		FARMINGTON	NM	87499-1018	KOFFI DJAMAN/SAM ALLEN	2020-06-03	88000	2021-05-21	2021-05-25	12	24	All Other Crops	8.5	7.2	0.21	HIGH	2		2.2	8		3.7	78						5055	219	41		27.5	0	1	91	7	1
S	65454	56207	ALLEN SAM	NMSU AG SCIENCE CENTER	PO BOX 1018		FARMINGTON	NM	87499-1018	KOFFI DJAMAN/SAM ALLEN	2020-06-03	88000	2021-05-21	2021-05-25	24	36	All Other Crops	8.7	7.2	0.2	HIGH	2		1	3		4.4	62						5079	304	59		28.3	0	1	89	9	1
S	65455	56207	ALLEN SAM	NMSU AG SCIENCE CENTER	PO BOX 1018		FARMINGTON	NM	87499-1018	KOFFI DJAMAN/SAM ALLEN	2020-06-03	101700	2021-05-21	2021-05-25	0	12	All Other Crops	8.4	7.2	0.18	HIGH	2		2.2	8		5.6	162						4450	215	35		24.6	0	2	90	7	1
S	65456	56207	ALLEN SAM	NMSU AG SCIENCE CENTER	PO BOX 1018		FARMINGTON	NM	87499-1018	KOFFI DJAMAN/SAM ALLEN	2020-06-03	101700	2021-05-21	2021-05-25	12	24	All Other Crops	8.6	7.2	0.26	HIGH	2		3.8	14		6.5	76						5064	259	46		27.9	0	1	90	8	1
S	65457	56207	ALLEN SAM	NMSU AG SCIENCE CENTER	PO BOX 1018		FARMINGTON	NM	87499-1018	KOFFI DJAMAN/SAM ALLEN	2020-06-03	101700	2021-05-21	2021-05-25	24	36	All Other Crops	8.6	7.2	0.31	HIGH	2		4.6	16		6.4	95						5230	331	66		29.4	0	1	89	9	1
S	65458	56207	ALLEN SAM	NMSU AG SCIENCE CENTER	PO BOX 1018		FARMINGTON	NM	87499-1018	KOFFI DJAMAN/SAM ALLEN	2020-06-03	120100	2021-05-21	2021-05-25	0	12	All Other Crops	8.4	7.2	0.25	HIGH	2		5	18		5	168						4775	226	30		26.3	0	2	91	7	0
S	65459	56207	ALLEN SAM	NMSU AG SCIENCE CENTER	PO BOX 1018		FARMINGTON	NM	87499-1018	KOFFI DJAMAN/SAM ALLEN	2020-06-03	120100	2021-05-21	2021-05-25	12	24	All Other Crops	8.6	7.2	0.22	HIGH	2		2.7	10		2.4	82						5222	301	39		29	0	1	89	9	1
S	65460	56207	ALLEN SAM	NMSU AG SCIENCE CENTER	PO BOX 1018		FARMINGTON	NM	87499-1018	KOFFI DJAMAN/SAM ALLEN	2020-06-03	120100	2021-05-21	2021-05-25	24	36	All Other Crops	8.7	7.2	0.25	HIGH	2		2.8	10		4	85						5018	454	57		29.3	0	1	85	13	1
S	65461	56207	ALLEN SAM	NMSU AG SCIENCE CENTER	PO BOX 1018		FARMINGTON	NM	87499-1018	KOFFI DJAMAN/SAM ALLEN	2020-06-10	54700	2021-05-21	2021-05-25	0	12	All Other Crops	8.3	7.2	0.26	HIGH	2		7	25		7	216						4776	245	33		26.6	0	2	89	8	1
S	65462	56207	ALLEN SAM	NMSU AG SCIENCE CENTER	PO BOX 1018		FARMINGTON	NM	87499-1018	KOFFI DJAMAN/SAM ALLEN	2020-06-10	54700	2021-05-21	2021-05-25	12	24	All Other Crops	8.6	7.2	0.24	HIGH	2		2.7	10		6.2	70						5161	251	34		28.2	0	1	91	7	1
S	65463	56207	ALLEN SAM	NMSU AG SCIENCE CENTER	PO BOX 1018		FARMINGTON	NM	87499-1018	KOFFI DJAMAN/SAM ALLEN	2020-06-10	54700	2021-05-21	2021-05-25	24	36	All Other Crops	8.5	7.2	0.25	HIGH	2		0.9	3		3.9	86						5236	271	41		28.8	0	1	90	8	1
S	65464	56207	ALLEN SAM	NMSU AG SCIENCE CENTER	PO BOX 1018		FARMINGTON	NM	87499-1018	KOFFI DJAMAN/SAM ALLEN	2020-06-10	64600	2021-05-21	2021-05-25	0	12	All Other Crops	8.4	7.2	0.25	HIGH	2		3.7	13		6.6	201						4855	239	29		26.9	0	2	90	7	0
S	65465	56207	ALLEN SAM	NMSU AG SCIENCE CENTER	PO BOX 1018		FARMINGTON	NM	87499-1018	KOFFI DJAMAN/SAM ALLEN	2020-06-10	64600	2021-05-21	2021-05-25	12	24	All Other Crops	8.5	7.2	0.25	HIGH	2		2.1	7		3.4	90						4781	395	45		27.6	0	1	86	12	1
S	65466	56207	ALLEN SAM	NMSU AG SCIENCE CENTER	PO BOX 1018		FARMINGTON	NM	87499-1018	KOFFI DJAMAN/SAM ALLEN	2020-06-10	64600	2021-05-21	2021-05-25	24	36	All Other Crops	8.7	7.2	0.28	HIGH	2		1.2	4		3.7	75						4290	537	62		26.4	0	1	81	17	1
S	65467	56207	ALLEN SAM	NMSU AG SCIENCE CENTER	PO BOX 1018		FARMINGTON	NM	87499-1018	KOFFI DJAMAN/SAM ALLEN	2020-06-10	74600	2021-05-21	2021-05-25	0	12	All Other Crops	8.3	7.2	0.18	HIGH	2		8.4	30		5.6	180						3611	222	35		20.5	0	2	88	9	1
S	65468	56207	ALLEN SAM	NMSU AG SCIENCE CENTER	PO BOX 1018		FARMINGTON	NM	87499-1018	KOFFI DJAMAN/SAM ALLEN	2020-06-10	74600	2021-05-21	2021-05-25	12	24	All Other Crops	8.5	7.2	0.18	HIGH	1		2.5	9		3.8	90						3855	236	31		21.6	0	1	89	9	1
S	65469	56207	ALLEN SAM	NMSU AG SCIENCE CENTER	PO BOX 1018		FARMINGTON	NM	87499-1018	KOFFI DJAMAN/SAM ALLEN	2020-06-10	74600	2021-05-21	2021-05-25	24	36	All Other Crops	8.5	7.2	0.18	HIGH	2		1.6	6		4.5	97						3885	268	35		22.1	0	1	88	10	1
S	65470	56207	ALLEN SAM	NMSU AG SCIENCE CENTER	PO BOX 1018		FARMINGTON	NM	87499-1018	KOFFI DJAMAN/SAM ALLEN	2020-06-10	88000	2021-05-21	2021-05-25	0	12	All Other Crops	8.4	7.2	0.18	HIGH	2		5.3	19		8.6	191						3928	236	34		22.2	0	2	88	9	1
S	65471	56207	ALLEN SAM	NMSU AG SCIENCE CENTER	PO BOX 1018		FARMINGTON	NM	87499-1018	KOFFI DJAMAN/SAM ALLEN	2020-06-10	88000	2021-05-21	2021-05-25	12	24	All Other Crops	8.4	7.2	0.2	HIGH	2		2.4	9		4.2	103						4030	253	39		22.7	0	1	89	9	1
S	65472	56207	ALLEN SAM	NMSU AG SCIENCE CENTER	PO BOX 1018		FARMINGTON	NM	87499-1018	KOFFI DJAMAN/SAM ALLEN	2020-06-10	88000	2021-05-21	2021-05-25	24	36	All Other Crops	8.6	7.2	0.16	HIGH	2		1	4		4.5	63						3447	279	43		19.9	0	1	86	12	1
S	65473	56207	ALLEN SAM	NMSU AG SCIENCE CENTER	PO BOX 1018		FARMINGTON	NM	87499-1018	KOFFI DJAMAN/SAM ALLEN	2020-06-10	101700	2021-05-21	2021-05-25	0	12	All Other Crops	8.3	7.2	0.21	HIGH	2		5.5	20		5.6	186						3700	257	34		21.3	0	2	87	10	1
S	65474	56207	ALLEN SAM	NMSU AG SCIENCE CENTER	PO BOX 1018		FARMINGTON	NM	87499-1018	KOFFI DJAMAN/SAM ALLEN	2020-06-10	101700	2021-05-21	2021-05-25	12	24	All Other Crops	8.4	7.2	0.19	HIGH	2		2.1	8		6.2	98						3866	288	42		22.2	0	1	87	11	1
S	65475	56207	ALLEN SAM	NMSU AG SCIENCE CENTER	PO BOX 1018		FARMINGTON	NM	87499-1018	KOFFI DJAMAN/SAM ALLEN	2020-06-10	101700	2021-05-21	2021-05-25	24	36	All Other Crops	8.6	7.2	0.24	HIGH	2		2	7		6.7	72						3950	412	53		23.6	0	1	83	15	1
S	65476	56207	ALLEN SAM	NMSU AG SCIENCE CENTER	PO BOX 1018		FARMINGTON	NM	87499-1018	KOFFI DJAMAN/SAM ALLEN	2020-06-10	120100	2021-05-21	2021-05-25	0	12	All Other Crops	8.2	7.2	0.22	HIGH	2		4.9	17		5.4	185						3614	210	25		20.4	0	2	88	9	1
S	65477	56207	ALLEN SAM	NMSU AG SCIENCE CENTER	PO BOX 1018		FARMINGTON	NM	87499-1018	KOFFI DJAMAN/SAM ALLEN	2020-06-10	120100	2021-05-21	2021-05-25	12	24	All Other Crops	8.6	7.2	0.16	HIGH	1		1.8	6		3.6	65						3944	242	28		22	0	1	89	9	1
S	65478	56207	ALLEN SAM	NMSU AG SCIENCE CENTER	PO BOX 1018		FARMINGTON	NM	87499-1018	KOFFI DJAMAN/SAM ALLEN	2020-06-10	120100	2021-05-21	2021-05-25	24	36	All Other Crops	8.8	7.2	0.15	HIGH	1		0.7	3		3.8	56						3692	268	39		21	0	1	87	11	1
[truncated: 151 more columns]
