# Supplementary material for: Plant nutrient removal and soil residual chemical properties as impacted by maize planting date and density
Source: PLoS One. 2024 Mar 28;19(3):e0299193. doi: 10.1371/journal.pone.0299193 (PMC10977754; doi:10.1371/journal.pone.0299193)
Supplement: S2 Data — (XLSX) [file pone.0299193.s002.xlsx]

## Sheet: Soil2_20200430
Kind Of Sample	Lab No	Cust No	Name	Company	Address 1	Address 2	City	State	Zip	Grower	Field ID	Sample ID	Date Recd	Date Rept	B Depth	E Depth	Past Crop	1:1 Soil pH	WDRF Buffer pH	1:1 S Salts mmho/cm	Excess Lime	Texture No	Organic Matter LOI %	Nitrate-N ppm N	lbs N/A	Bray P-1 ppm P	Olsen P ppm P	Potassium ppm K	Sulfate-S ppm S	Zinc ppm Zn	Iron ppm Fe	Manganese ppm Mn	Copper ppm Cu	Calcium ppm Ca	Magnesium ppm Mg	Sodium ppm Na	Boron ppm B	CEC/Sum of Cations me/100g	%H Sat	%K Sat	%Ca Sat	%Mg Sat	%Na Sat	2N KCl NO3-N ppm N	KCl NH4-N ppm	Aluminum ppm Al	Chloride ppm Cl	Bray P-2 ppm P	Mehlich P-II ppm P
S	58033	56207	WEST MARGARET M	NMSU AG SCIENCE CENTER	PO BOX 1018		FARMINGTON	NM	87499-1018	KOFFI DJAMAN/SAM ALLEN	2019-05-22	54700	2020-04-28	2020-04-30	0	12	All Other Crops	8.2	7.2	0.24	LOW	1		2.9	10		9.1	138						3881	214	34		21.7	0	2	89	8	1
S	58034	56207	WEST MARGARET M	NMSU AG SCIENCE CENTER	PO BOX 1018		FARMINGTON	NM	87499-1018	KOFFI DJAMAN/SAM ALLEN	2019-05-22	54700	2020-04-28	2020-04-30	12	24	All Other Crops	8.3	7.2	0.18	LOW	1		2.2	8		4.5	75						3950	211	39		21.9	0	1	90	8	1
S	58035	56207	WEST MARGARET M	NMSU AG SCIENCE CENTER	PO BOX 1018		FARMINGTON	NM	87499-1018	KOFFI DJAMAN/SAM ALLEN	2019-05-22	54700	2020-04-28	2020-04-30	24	36	All Other Crops	8.4	7.2	0.16	LOW	1		3.6	13		13.2	78						4006	265	36		22.6	0	1	88	10	1
S	58036	56207	WEST MARGARET M	NMSU AG SCIENCE CENTER	PO BOX 1018		FARMINGTON	NM	87499-1018	KOFFI DJAMAN/SAM ALLEN	2019-05-22	64600	2020-04-28	2020-04-30	0	12	All Other Crops	8.3	7.2	0.16	LOW	1		1.9	7		5.9	123						3982	203	29		22	0	1	90	8	1
S	58037	56207	WEST MARGARET M	NMSU AG SCIENCE CENTER	PO BOX 1018		FARMINGTON	NM	87499-1018	KOFFI DJAMAN/SAM ALLEN	2019-05-22	64600	2020-04-28	2020-04-30	12	24	All Other Crops	8.3	7.2	0.16	LOW	1		2.9	11		4.7	74						3946	198	30		21.7	0	1	90	8	1
S	58038	56207	WEST MARGARET M	NMSU AG SCIENCE CENTER	PO BOX 1018		FARMINGTON	NM	87499-1018	KOFFI DJAMAN/SAM ALLEN	2019-05-22	64600	2020-04-28	2020-04-30	24	36	All Other Crops	8.4	7.2	0.13	LOW	1		8.2	30		3.4	58						3763	216	26		20.9	0	1	89	9	1
S	58039	56207	WEST MARGARET M	NMSU AG SCIENCE CENTER	PO BOX 1018		FARMINGTON	NM	87499-1018	KOFFI DJAMAN/SAM ALLEN	2019-05-22	74600	2020-04-28	2020-04-30	0	12	All Other Crops	8.2	7.2	0.15	LOW	1		0.9	3		7.1	191						4007	202	28		22.3	0	2	89	8	1
S	58040	56207	WEST MARGARET M	NMSU AG SCIENCE CENTER	PO BOX 1018		FARMINGTON	NM	87499-1018	KOFFI DJAMAN/SAM ALLEN	2019-05-22	74600	2020-04-28	2020-04-30	12	24	All Other Crops	8.3	7.2	0.13	LOW	1		0.6	2		4.3	88						4104	228	28		22.8	0	1	90	8	1
S	58041	56207	WEST MARGARET M	NMSU AG SCIENCE CENTER	PO BOX 1018		FARMINGTON	NM	87499-1018	KOFFI DJAMAN/SAM ALLEN	2019-05-22	74600	2020-04-28	2020-04-30	24	36	All Other Crops	8.5	7.2	0.12	LOW	1		0.1	0		3.5	68						3940	231	28		21.9	0	1	89	9	1
S	58042	56207	WEST MARGARET M	NMSU AG SCIENCE CENTER	PO BOX 1018		FARMINGTON	NM	87499-1018	KOFFI DJAMAN/SAM ALLEN	2019-05-22	88000	2020-04-28	2020-04-30	0	12	All Other Crops	8.2	7.2	0.17	LOW	1		1.7	6		7.6	127						3833	192	30		21.2	0	2	89	8	1
S	58043	56207	WEST MARGARET M	NMSU AG SCIENCE CENTER	PO BOX 1018		FARMINGTON	NM	87499-1018	KOFFI DJAMAN/SAM ALLEN	2019-05-22	88000	2020-04-28	2020-04-30	12	24	All Other Crops	8.3	7.2	0.21	LOW	1		4.8	17		3.9	73						3818	222	52		21.4	0	1	89	9	1
S	58044	56207	WEST MARGARET M	NMSU AG SCIENCE CENTER	PO BOX 1018		FARMINGTON	NM	87499-1018	KOFFI DJAMAN/SAM ALLEN	2019-05-22	88000	2020-04-28	2020-04-30	24	36	All Other Crops	8.4	7.2	0.17	LOW	1		7.6	27		3.6	57						3608	200	34		20	0	1	90	8	1
S	58045	56207	WEST MARGARET M	NMSU AG SCIENCE CENTER	PO BOX 1018		FARMINGTON	NM	87499-1018	KOFFI DJAMAN/SAM ALLEN	2019-05-22	101700	2020-04-28	2020-04-30	0	12	All Other Crops	8.2	7.2	0.14	LOW	1		1.9	7		7	133						2668	178	29		15.3	0	2	87	10	1
S	58046	56207	WEST MARGARET M	NMSU AG SCIENCE CENTER	PO BOX 1018		FARMINGTON	NM	87499-1018	KOFFI DJAMAN/SAM ALLEN	2019-05-22	101700	2020-04-28	2020-04-30	12	24	All Other Crops	8.3	7.2	0.19	LOW	1		7	25		4.3	89						4005	223	46		22.3	0	1	90	8	1
S	58047	56207	WEST MARGARET M	NMSU AG SCIENCE CENTER	PO BOX 1018		FARMINGTON	NM	87499-1018	KOFFI DJAMAN/SAM ALLEN	2019-05-22	101700	2020-04-28	2020-04-30	24	36	All Other Crops	8.3	7.2	0.2	LOW	1		8.5	30		3.6	78						4278	255	39		23.9	0	1	89	9	1
S	58048	56207	WEST MARGARET M	NMSU AG SCIENCE CENTER	PO BOX 1018		FARMINGTON	NM	87499-1018	KOFFI DJAMAN/SAM ALLEN	2019-05-22	120100	2020-04-28	2020-04-30	0	12	All Other Crops	8.3	7.2	0.14	LOW	1		2.1	7		8.6	135						3676	178	25		20.3	0	2	90	7	1
S	58049	56207	WEST MARGARET M	NMSU AG SCIENCE CENTER	PO BOX 1018		FARMINGTON	NM	87499-1018	KOFFI DJAMAN/SAM ALLEN	2019-05-22	120100	2020-04-28	2020-04-30	12	24	All Other Crops	8.3	7.2	0.2	LOW	1		15.1	54		4.3	82						4062	201	33		22.3	0	1	91	7	1
S	58050	56207	WEST MARGARET M	NMSU AG SCIENCE CENTER	PO BOX 1018		FARMINGTON	NM	87499-1018	KOFFI DJAMAN/SAM ALLEN	2019-05-22	120100	2020-04-28	2020-04-30	24	36	All Other Crops	8.4	7.2	0.13	LOW	1		10.3	37		3.6	66						3748	197	30		20.7	0	1	90	8	1
S	58051	56207	WEST MARGARET M	NMSU AG SCIENCE CENTER	PO BOX 1018		FARMINGTON	NM	87499-1018	KOFFI DJAMAN/SAM ALLEN	2019-05-30	54700	2020-04-28	2020-04-30	0	12	All Other Crops	8.2	7.2	0.13	LOW	1		2	7		10.5	148						4095	232	22		22.9	0	2	89	8	0
S	58052	56207	WEST MARGARET M	NMSU AG SCIENCE CENTER	PO BOX 1018		FARMINGTON	NM	87499-1018	KOFFI DJAMAN/SAM ALLEN	2019-05-30	54700	2020-04-28	2020-04-30	12	24	All Other Crops	8.5	7.2	0.11	LOW	1		1.3	5		3.7	70						4062	217	30		22.4	0	1	90	8	1
S	58053	56207	WEST MARGARET M	NMSU AG SCIENCE CENTER	PO BOX 1018		FARMINGTON	NM	87499-1018	KOFFI DJAMAN/SAM ALLEN	2019-05-30	54700	2020-04-28	2020-04-30	24	36	All Other Crops	8.4	7.2	0.13	LOW	1		1.2	4		3.6	91						4096	304	40		23.4	0	1	87	11	1
S	58054	56207	WEST MARGARET M	NMSU AG SCIENCE CENTER	PO BOX 1018		FARMINGTON	NM	87499-1018	KOFFI DJAMAN/SAM ALLEN	2019-05-30	64600	2020-04-28	2020-04-30	0	12	All Other Crops	8.3	7.2	0.17	LOW	1		3.9	14		10.6	143						3744	219	29		21	0	2	88	9	1
S	58055	56207	WEST MARGARET M	NMSU AG SCIENCE CENTER	PO BOX 1018		FARMINGTON	NM	87499-1018	KOFFI DJAMAN/SAM ALLEN	2019-05-30	64600	2020-04-28	2020-04-30	12	24	All Other Crops	8.2	7.2	0.25	LOW	1		16.5	60		4.3	110						4393	321	57		25.2	0	1	87	11	1
S	58056	56207	WEST MARGARET M	NMSU AG SCIENCE CENTER	PO BOX 1018		FARMINGTON	NM	87499-1018	KOFFI DJAMAN/SAM ALLEN	2019-05-30	64600	2020-04-28	2020-04-30	24	36	All Other Crops	8.3	7.2	0.18	LOW	1		26.2	94		3.5	81						3826	245	43		21.6	0	1	89	9	1
S	58057	56207	WEST MARGARET M	NMSU AG SCIENCE CENTER	PO BOX 1018		FARMINGTON	NM	87499-1018	KOFFI DJAMAN/SAM ALLEN	2019-05-30	74600	2020-04-28	2020-04-30	0	12	All Other Crops	8.2	7.2	0.19	LOW	1		3.3	12		8.9	184						3795	245	30		21.6	0	2	88	9	1
S	58058	56207	WEST MARGARET M	NMSU AG SCIENCE CENTER	PO BOX 1018		FARMINGTON	NM	87499-1018	KOFFI DJAMAN/SAM ALLEN	2019-05-30	74600	2020-04-28	2020-04-30	12	24	All Other Crops	8.4	7.2	0.23	LOW	1		6.5	23		4.5	96						4571	427	84		27	0	1	85	13	1
S	58059	56207	WEST MARGARET M	NMSU AG SCIENCE CENTER	PO BOX 1018		FARMINGTON	NM	87499-1018	KOFFI DJAMAN/SAM ALLEN	2019-05-30	74600	2020-04-28	2020-04-30	24	36	All Other Crops	8.3	7.2	0.48	LOW	1		49.5	178		4.5	94						4325	737	132		28.6	0	1	76	21	2
S	58060	56207	WEST MARGARET M	NMSU AG SCIENCE CENTER	PO BOX 1018		FARMINGTON	NM	87499-1018	KOFFI DJAMAN/SAM ALLEN	2019-05-30	88000	2020-04-28	2020-04-30	0	12	All Other Crops	8.3	7.2	0.18	LOW	1		3.5	13		13.7	169						3977	236	29		22.4	0	2	88	9	1
S	58061	56207	WEST MARGARET M	NMSU AG SCIENCE CENTER	PO BOX 1018		FARMINGTON	NM	87499-1018	KOFFI DJAMAN/SAM ALLEN	2019-05-30	88000	2020-04-28	2020-04-30	12	24	All Other Crops	8.4	7.2	0.17	LOW	1		1.2	4		5.9	86						4215	241	45		23.5	0	1	89	9	1
S	58062	56207	WEST MARGARET M	NMSU AG SCIENCE CENTER	PO BOX 1018		FARMINGTON	NM	87499-1018	KOFFI DJAMAN/SAM ALLEN	2019-05-30	88000	2020-04-28	2020-04-30	24	36	All Other Crops	8.4	7.2	0.2	LOW	1		5.2	19		3.9	111						3907	250	52		22.1	0	1	88	9	1
S	58063	56207	WEST MARGARET M	NMSU AG SCIENCE CENTER	PO BOX 1018		FARMINGTON	NM	87499-1018	KOFFI DJAMAN/SAM ALLEN	2019-05-30	101700	2020-04-28	2020-04-30	0	12	All Other Crops	8.2	7.2	0.23	LOW	1		8.4	30		10.1	160						3507	232	36		20	0	2	87	10	1
S	58064	56207	WEST MARGARET M	NMSU AG SCIENCE CENTER	PO BOX 1018		FARMINGTON	NM	87499-1018	KOFFI DJAMAN/SAM ALLEN	2019-05-30	101700	2020-04-28	2020-04-30	12	24	All Other Crops	8.3	7.2	0.35	LOW	1		9.6	35		4.2	164						4854	476	71		29	0	1	84	14	1
S	58065	56207	WEST MARGARET M	NMSU AG SCIENCE CENTER	PO BOX 1018		FARMINGTON	NM	87499-1018	KOFFI DJAMAN/SAM ALLEN	2019-05-30	101700	2020-04-28	2020-04-30	24	36	All Other Crops	8.3	7.2	0.44	LOW	1		44.7	161		4.7	94						4660	759	96		30.3	0	1	77	21	1
S	58066	56207	WEST MARGARET M	NMSU AG SCIENCE CENTER	PO BOX 1018		FARMINGTON	NM	87499-1018	KOFFI DJAMAN/SAM ALLEN	2019-05-30	120100	2020-04-28	2020-04-30	0	12	All Other Crops	8.2	7.2	0.23	LOW	1		7.3	26		11	152						3992	236	28		22.4	0	2	88	9	1
S	58067	56207	WEST MARGARET M	NMSU AG SCIENCE CENTER	PO BOX 1018		FARMINGTON	NM	87499-1018	KOFFI DJAMAN/SAM ALLEN	2019-05-30	120100	2020-04-28	2020-04-30	12	24	All Other Crops	8.5	7.2	0.16	LOW	1		0.9	3		4.1	86						4060	260	36		22.8	0	1	89	9	1
S	58068	56207	WEST MARGARET M	NMSU AG SCIENCE CENTER	PO BOX 1018		FARMINGTON	NM	87499-1018	KOFFI DJAMAN/SAM ALLEN	2019-05-30	120100	2020-04-28	2020-04-30	24	36	All Other Crops	8.6	7.2	0.15	LOW	1		2	7		5.2	71						3634	335	47		21.3	0	1	85	13	1
S	58069	56207	WEST MARGARET M	NMSU AG SCIENCE CENTER	PO BOX 1018		FARMINGTON	NM	87499-1018	KOFFI DJAMAN/SAM ALLEN	2019-06-05	54700	2020-04-28	2020-04-30	0	12	All Other Crops	8.2	7.2	0.28	LOW	1		5.3	19		10.1	149						3665	218	36		20.7	0	2	88	9	1
S	58070	56207	WEST MARGARET M	NMSU AG SCIENCE CENTER	PO BOX 1018		FARMINGTON	NM	87499-1018	KOFFI DJAMAN/SAM ALLEN	2019-06-05	54700	2020-04-28	2020-04-30	12	24	All Other Crops	8.2	7.2	0.39	LOW	1		25.3	91		4.9	87						4102	251	29		23	0	1	89	9	1
S	58071	56207	WEST MARGARET M	NMSU AG SCIENCE CENTER	PO BOX 1018		FARMINGTON	NM	87499-1018	KOFFI DJAMAN/SAM ALLEN	2019-06-05	54700	2020-04-28	2020-04-30	24	36	All Other Crops	8.2	7.2	0.37	LOW	1		33.2	120		5.5	82						3953	247	28		22.2	0	1	89	9	1
S	58072	56207	WEST MARGARET M	NMSU AG SCIENCE CENTER	PO BOX 1018		FARMINGTON	NM	87499-1018	KOFFI DJAMAN/SAM ALLEN	2019-06-05	64600	2020-04-28	2020-04-30	0	12	All Other Crops	8.2	7.2	0.25	LOW	1		6.4	23		10.7	191						3355	220	25		19.2	0	3	86	10	1
S	58073	56207	WEST MARGARET M	NMSU AG SCIENCE CENTER	PO BOX 1018		FARMINGTON	NM	87499-1018	KOFFI DJAMAN/SAM ALLEN	2019-06-05	64600	2020-04-28	2020-04-30	12	24	All Other Crops	8.2	7.2	0.33	LOW	1		16.7	60		4.3	95						4331	257	36		24.2	0	1	89	9	1
S	58074	56207	WEST MARGARET M	NMSU AG SCIENCE CENTER	PO BOX 1018		FARMINGTON	NM	87499-1018	KOFFI DJAMAN/SAM ALLEN	2019-06-05	64600	2020-04-28	2020-04-30	24	36	All Other Crops	8.3	7.2	0.22	LOW	1		30.7	111		3.7	108						4324	281	39		24.4	0	1	88	10	1
S	58075	56207	WEST MARGARET M	NMSU AG SCIENCE CENTER	PO BOX 1018		FARMINGTON	NM	87499-1018	KOFFI DJAMAN/SAM ALLEN	2019-06-05	74600	2020-04-28	2020-04-30	0	12	All Other Crops	8.1	7.2	0.19	LOW	1		16.6	60		12.5	175						3613	216	29		20.4	0	2	88	9	1
S	58076	56207	WEST MARGARET M	NMSU AG SCIENCE CENTER	PO BOX 1018		FARMINGTON	NM	87499-1018	KOFFI DJAMAN/SAM ALLEN	2019-06-05	74600	2020-04-28	2020-04-30	12	24	All Other Crops	8.1	7.2	0.24	LOW	1		37.2	134		4.9	117						4232	260	34		23.8	0	1	89	9	1
S	58077	56207	WEST MARGARET M	NMSU AG SCIENCE CENTER	PO BOX 1018		FARMINGTON	NM	87499-1018	KOFFI DJAMAN/SAM ALLEN	2019-06-05	74600	2020-04-28	2020-04-30	24	36	All Other Crops	8.4	7.2	0.17	LOW	1		5.9	21		3.9	86						4351	329	32		24.9	0	1	87	11	1
S	58078	56207	WEST MARGARET M	NMSU AG SCIENCE CENTER	PO BOX 1018		FARMINGTON	NM	87499-1018	KOFFI DJAMAN/SAM ALLEN	2019-06-05	88000	2020-04-28	2020-04-30	0	12	All Other Crops	8.2	7.2	0.22	LOW	1		8.4	30		8.2	156						4170	226	25		23.2	0	2	90	8	0
S	58079	56207	WEST MARGARET M	NMSU AG SCIENCE CENTER	PO BOX 1018		FARMINGTON	NM	87499-1018	KOFFI DJAMAN/SAM ALLEN	2019-06-05	88000	2020-04-28	2020-04-30	12	24	All Other Crops	8.3	7.2	0.18	LOW	1		4.4	16		4.2	94						4351	266	50		24.4	0	1	89	9	1
S	58080	56207	WEST MARGARET M	NMSU AG SCIENCE CENTER	PO BOX 1018		FARMINGTON	NM	87499-1018	KOFFI DJAMAN/SAM ALLEN	2019-06-05	88000	2020-04-28	2020-04-30	24	36	All Other Crops	8.5	7.2	0.17	LOW	1		8.8	32		4.3	78						4170	337	37		24	0	1	86	12	1
S	58081	56207	WEST MARGARET M	NMSU AG SCIENCE CENTER	PO BOX 1018		FARMINGTON	NM	87499-1018	KOFFI DJAMAN/SAM ALLEN	2019-06-05	101700	2020-04-28	2020-04-30	0	12	All Other Crops	8.1	7.2	0.2	LOW	1		8.2	29		8.9	202						3266	219	31		18.8	0	3	86	10	1
S	58082	56207	WEST MARGARET M	NMSU AG SCIENCE CENTER	PO BOX 1018		FARMINGTON	NM	87499-1018	KOFFI DJAMAN/SAM ALLEN	2019-06-05	101700	2020-04-28	2020-04-30	12	24	All Other Crops	8.2	7.2	0.27	LOW	1		25.1	90		5	137						3942	243	41		22.3	0	2	88	9	1
S	58083	56207	WEST MARGARET M	NMSU AG SCIENCE CENTER	PO BOX 1018		FARMINGTON	NM	87499-1018	KOFFI DJAMAN/SAM ALLEN	2019-06-05	101700	2020-04-28	2020-04-30	24	36	All Other Crops	8.2	7.2	0.25	LOW	1		23.8	86		4	104						4465	316	47		25.4	0	1	88	10	1
S	58084	56207	WEST MARGARET M	NMSU AG SCIENCE CENTER	PO BOX 1018		FARMINGTON	NM	87499-1018	KOFFI DJAMAN/SAM ALLEN	2019-06-05	120100	2020-04-28	2020-04-30	0	12	All Other Crops	8.1	7.2	0.29	LOW	1		15.2	55		8.5	194						4099	249	38		23.2	0	2	88	9	1
S	58085	56207	WEST MARGARET M	NMSU AG SCIENCE CENTER	PO BOX 1018		FARMINGTON	NM	87499-1018	KOFFI DJAMAN/SAM ALLEN	2019-06-05	120100	2020-04-28	2020-04-30	12	24	All Other Crops	8.3	7.2	0.27	LOW	1		20.5	74		4.6	105						4369	375	41		25.4	0	1	86	12	1
S	58086	56207	WEST MARGARET M	NMSU AG SCIENCE CENTER	PO BOX 1018		FARMINGTON	NM	87499-1018	KOFFI DJAMAN/SAM ALLEN	2019-06-05	120100	2020-04-28	2020-04-30	24	36	All Other Crops	8.4	7.2	0.21	LOW	1		17.3	62		3.8	97						3931	450	40		23.8	0	1	82	16	1
S	58087	56207	WEST MARGARET M	NMSU AG SCIENCE CENTER	PO BOX 1018		FARMINGTON	NM	87499-1018	KOFFI DJAMAN/SAM ALLEN	BLANK	BLANK 1 FT	2020-04-28	2020-04-30	0	12	All Other Crops	8.5	7.2	0.13	LOW	1		2	7		8	164						3591	222	40		20.4	0	2	88	9	1
[truncated: 105 more columns]
