# Supplementary material for: Plant nutrient removal and soil residual chemical properties as impacted by maize planting date and density
Source: PLoS One. 2024 Mar 28;19(3):e0299193. doi: 10.1371/journal.pone.0299193 (PMC10977754; doi:10.1371/journal.pone.0299193)
Supplement: S3 Data — (XLSX) [file pone.0299193.s003.xlsx]

## Sheet: Plant1_20200418
Kind Of Sample	Cust ID	Name	Company	Address 1	Address 2	City	State	Zip	Date Recd	Date Rept	Lab No	Grower	Field ID	Sample ID	Plant Type	Plant Stage	% N	% P	% K	% S	% Ca	% Mg	ppm Zn	ppm Fe	ppm Mn	ppm Cu	ppm B	% Cl	% Na	ppm Al	ppm Mo	ppm NO3-N	ppm PO4-P	Acetic Acid % K	Stalk Nitrate ppm NO3-N	ppm Se	Total Carbon %C	Dry Matter %	Biomass Wt g	Ash %	Cobalt ppm Co	Biomass T/A	Carbon Lbs/A	Nitrogen Lbs/A	Phosphorus Lbs/A	Potassium Lbs/A	Calcium Lbs/A	Magnesium Lbs/A	Sulfur Lbs/A
P	56207	ALLEN SAM	NMSU AG SCIENCE CENTER	PO BOX 1018		FARMINGTON	NM	87499-1018	2020-04-17	2020-04-18	62017	KOFFI DJAMAN/SAM ALLEN	CORN GRAIN/23-Apr-19	54700	No Type	No Stage	1.434	0.288	0.35	0.101	0.082	0.119	43	151	15	1.4	5				0.52
P	56207	ALLEN SAM	NMSU AG SCIENCE CENTER	PO BOX 1018		FARMINGTON	NM	87499-1018	2020-04-17	2020-04-18	62018	KOFFI DJAMAN/SAM ALLEN	CORN GRAIN/23-Apr-19	64600	No Type	No Stage	1.405	0.282	0.35	0.106	0.073	0.123	25	99	11	0.1	5.5				0.43
P	56207	ALLEN SAM	NMSU AG SCIENCE CENTER	PO BOX 1018		FARMINGTON	NM	87499-1018	2020-04-17	2020-04-18	62019	KOFFI DJAMAN/SAM ALLEN	CORN GRAIN/23-Apr-19	74600	No Type	No Stage	1.276	0.287	0.36	0.107	0.074	0.122	23	50	7	1.8	5.7				0.4
P	56207	ALLEN SAM	NMSU AG SCIENCE CENTER	PO BOX 1018		FARMINGTON	NM	87499-1018	2020-04-17	2020-04-18	62020	KOFFI DJAMAN/SAM ALLEN	CORN GRAIN/23-Apr-19	88000	No Type	No Stage	1.22	0.277	0.35	0.105	0.07	0.118	26	45	6	0.7	5.6				0.35
P	56207	ALLEN SAM	NMSU AG SCIENCE CENTER	PO BOX 1018		FARMINGTON	NM	87499-1018	2020-04-17	2020-04-18	62021	KOFFI DJAMAN/SAM ALLEN	CORN GRAIN/23-Apr-19	101700	No Type	No Stage	1.288	0.259	0.32	0.101	0.061	0.113	17	35	6	0.9	4.7				0.41
P	56207	ALLEN SAM	NMSU AG SCIENCE CENTER	PO BOX 1018		FARMINGTON	NM	87499-1018	2020-04-17	2020-04-18	62022	KOFFI DJAMAN/SAM ALLEN	CORN GRAIN/23-Apr-19	120100	No Type	No Stage	1.184	0.232	0.3	0.097	0.057	0.104	18	37	5	1.2	4.8				0.45
P	56207	ALLEN SAM	NMSU AG SCIENCE CENTER	PO BOX 1018		FARMINGTON	NM	87499-1018	2020-04-17	2020-04-18	62023	KOFFI DJAMAN/SAM ALLEN	CORN GRAIN/1-May-19	54700	No Type	No Stage	1.456	0.304	0.37	0.098	0.053	0.117	18	52	6	0.3	4.1				0.32
P	56207	ALLEN SAM	NMSU AG SCIENCE CENTER	PO BOX 1018		FARMINGTON	NM	87499-1018	2020-04-17	2020-04-18	62024	KOFFI DJAMAN/SAM ALLEN	CORN GRAIN/1-May-19	64600	No Type	No Stage	1.462	0.284	0.35	0.098	0.051	0.11	29	37	5	0.4	4.1				0.17
P	56207	ALLEN SAM	NMSU AG SCIENCE CENTER	PO BOX 1018		FARMINGTON	NM	87499-1018	2020-04-17	2020-04-18	62025	KOFFI DJAMAN/SAM ALLEN	CORN GRAIN/1-May-19	74600	No Type	No Stage	1.345	0.26	0.32	0.093	0.056	0.104	16	64	5	1.4	4.4				0.46
P	56207	ALLEN SAM	NMSU AG SCIENCE CENTER	PO BOX 1018		FARMINGTON	NM	87499-1018	2020-04-17	2020-04-18	62026	KOFFI DJAMAN/SAM ALLEN	CORN GRAIN/1-May-19	88000	No Type	No Stage	1.298	0.284	0.35	0.096	0.063	0.115	20	48	5	1.4	4.8				0.52
P	56207	ALLEN SAM	NMSU AG SCIENCE CENTER	PO BOX 1018		FARMINGTON	NM	87499-1018	2020-04-17	2020-04-18	62027	KOFFI DJAMAN/SAM ALLEN	CORN GRAIN/1-May-19	101700	No Type	No Stage	1.273	0.29	0.35	0.101	0.064	0.115	17	51	5	0.7	5.4				0.4
P	56207	ALLEN SAM	NMSU AG SCIENCE CENTER	PO BOX 1018		FARMINGTON	NM	87499-1018	2020-04-17	2020-04-18	62028	KOFFI DJAMAN/SAM ALLEN	CORN GRAIN/1-May-19	120100	No Type	No Stage	1.231	0.243	0.31	0.103	0.052	0.099	15	32	5	2.7	4.2				0.38
P	56207	ALLEN SAM	NMSU AG SCIENCE CENTER	PO BOX 1018		FARMINGTON	NM	87499-1018	2020-04-17	2020-04-18	62029	KOFFI DJAMAN/SAM ALLEN	CORN GRAIN/7-May-19	54700	No Type	No Stage	1.414	0.289	0.33	0.098	0.06	0.111	17	36	5	0.2	4.9				0.37
P	56207	ALLEN SAM	NMSU AG SCIENCE CENTER	PO BOX 1018		FARMINGTON	NM	87499-1018	2020-04-17	2020-04-18	62030	KOFFI DJAMAN/SAM ALLEN	CORN GRAIN/7-May-19	64600	No Type	No Stage	1.37	0.319	0.37	0.101	0.054	0.12	18	34	5	0.2	4.8				0.26
P	56207	ALLEN SAM	NMSU AG SCIENCE CENTER	PO BOX 1018		FARMINGTON	NM	87499-1018	2020-04-17	2020-04-18	62031	KOFFI DJAMAN/SAM ALLEN	CORN GRAIN/7-May-19	74600	No Type	No Stage	1.278	0.269	0.33	0.099	0.064	0.105	19	44	5	3.4	5				0.6
P	56207	ALLEN SAM	NMSU AG SCIENCE CENTER	PO BOX 1018		FARMINGTON	NM	87499-1018	2020-04-17	2020-04-18	62032	KOFFI DJAMAN/SAM ALLEN	CORN GRAIN/7-May-19	88000	No Type	No Stage	1.227	0.272	0.33	0.091	0.058	0.108	17	57	5	0.8	4.3				0.25
P	56207	ALLEN SAM	NMSU AG SCIENCE CENTER	PO BOX 1018		FARMINGTON	NM	87499-1018	2020-04-17	2020-04-18	62033	KOFFI DJAMAN/SAM ALLEN	CORN GRAIN/7-May-19	101700	No Type	No Stage	1.177	0.276	0.35	0.094	0.058	0.114	20	115	4	1.2	4.7				0.39
P	56207	ALLEN SAM	NMSU AG SCIENCE CENTER	PO BOX 1018		FARMINGTON	NM	87499-1018	2020-04-17	2020-04-18	62034	KOFFI DJAMAN/SAM ALLEN	CORN GRAIN/7-May-19	120100	No Type	No Stage	1.213	0.297	0.36	0.096	0.054	0.117	18	36	5	0.9	5.1				0.27
P	56207	ALLEN SAM	NMSU AG SCIENCE CENTER	PO BOX 1018		FARMINGTON	NM	87499-1018	2020-04-17	2020-04-18	62035	KOFFI DJAMAN/SAM ALLEN	CORN GRAIN/14-May-19	54700	No Type	No Stage	1.322	0.298	0.36	0.112	0.053	0.115	20	41	6	1.1	4.8				0.33
P	56207	ALLEN SAM	NMSU AG SCIENCE CENTER	PO BOX 1018		FARMINGTON	NM	87499-1018	2020-04-17	2020-04-18	62036	KOFFI DJAMAN/SAM ALLEN	CORN GRAIN/14-May-19	64600	No Type	No Stage	1.307	0.276	0.34	0.097	0.058	0.116	18	91	6	0.7	4.8				0.38
P	56207	ALLEN SAM	NMSU AG SCIENCE CENTER	PO BOX 1018		FARMINGTON	NM	87499-1018	2020-04-17	2020-04-18	62037	KOFFI DJAMAN/SAM ALLEN	CORN GRAIN/14-May-19	74600	No Type	No Stage	1.317	0.273	0.33	0.093	0.05	0.108	17	35	6	1	4.4				0.25
P	56207	ALLEN SAM	NMSU AG SCIENCE CENTER	PO BOX 1018		FARMINGTON	NM	87499-1018	2020-04-17	2020-04-18	62038	KOFFI DJAMAN/SAM ALLEN	CORN GRAIN/14-May-19	88000	No Type	No Stage	1.226	0.266	0.33	0.096	0.069	0.114	17	93	5	1.3	5.7				0.17
P	56207	ALLEN SAM	NMSU AG SCIENCE CENTER	PO BOX 1018		FARMINGTON	NM	87499-1018	2020-04-17	2020-04-18	62039	KOFFI DJAMAN/SAM ALLEN	CORN GRAIN/14-May-19	101700	No Type	No Stage	1.249	0.277	0.35	0.097	0.054	0.111	16	51	5	1.6	4.9				0.59
P	56207	ALLEN SAM	NMSU AG SCIENCE CENTER	PO BOX 1018		FARMINGTON	NM	87499-1018	2020-04-17	2020-04-18	62040	KOFFI DJAMAN/SAM ALLEN	CORN GRAIN/14-May-19	120100	No Type	No Stage	1.22	0.26	0.33	0.094	0.066	0.114	17	48	5	0.1	5.4				0.4
P	56207	ALLEN SAM	NMSU AG SCIENCE CENTER	PO BOX 1018		FARMINGTON	NM	87499-1018	2020-04-17	2020-04-18	62041	KOFFI DJAMAN/SAM ALLEN	CORN GRAIN/22-May-19	54700	No Type	No Stage	1.444	0.291	0.36	0.102	0.057	0.115	19	42	6	0.8	4.7				0.12
P	56207	ALLEN SAM	NMSU AG SCIENCE CENTER	PO BOX 1018		FARMINGTON	NM	87499-1018	2020-04-17	2020-04-18	62042	KOFFI DJAMAN/SAM ALLEN	CORN GRAIN/22-May-20	64600	No Type	No Stage	1.342	0.285	0.36	0.097	0.062	0.116	20	39	5	0.5	5.1				0.45
P	56207	ALLEN SAM	NMSU AG SCIENCE CENTER	PO BOX 1018		FARMINGTON	NM	87499-1018	2020-04-17	2020-04-18	62043	KOFFI DJAMAN/SAM ALLEN	CORN GRAIN/22-May-21	74600	No Type	No Stage	1.335	0.269	0.33	0.094	0.052	0.108	16	39	4	0.9	4.1				0.29
P	56207	ALLEN SAM	NMSU AG SCIENCE CENTER	PO BOX 1018		FARMINGTON	NM	87499-1018	2020-04-17	2020-04-18	62044	KOFFI DJAMAN/SAM ALLEN	CORN GRAIN/22-May-22	88000	No Type	No Stage	1.321	0.274	0.35	0.098	0.068	0.116	18	28	4	0.5	4.9				0.15
P	56207	ALLEN SAM	NMSU AG SCIENCE CENTER	PO BOX 1018		FARMINGTON	NM	87499-1018	2020-04-17	2020-04-18	62045	KOFFI DJAMAN/SAM ALLEN	CORN GRAIN/22-May-23	101700	No Type	No Stage	1.257	0.265	0.36	0.092	0.099	0.126	23	201	9	3.9	4.2				0.48
P	56207	ALLEN SAM	NMSU AG SCIENCE CENTER	PO BOX 1018		FARMINGTON	NM	87499-1018	2020-04-17	2020-04-18	62046	KOFFI DJAMAN/SAM ALLEN	CORN GRAIN/22-May-19	120100	No Type	No Stage	1.208	0.266	0.36	0.096	0.061	0.118	19	38	5	0.4	4.8				0.38
P	56207	ALLEN SAM	NMSU AG SCIENCE CENTER	PO BOX 1018		FARMINGTON	NM	87499-1018	2020-04-17	2020-04-18	62047	KOFFI DJAMAN/SAM ALLEN	CORN GRAIN/30-May-19	54700	No Type	No Stage	1.446	0.298	0.37	0.098	0.052	0.119	17	36	5	0.5	4.5				0.16
P	56207	ALLEN SAM	NMSU AG SCIENCE CENTER	PO BOX 1018		FARMINGTON	NM	87499-1018	2020-04-17	2020-04-18	62048	KOFFI DJAMAN/SAM ALLEN	CORN GRAIN/30-May-19	64600	No Type	No Stage	1.467	0.29	0.34	0.098	0.054	0.118	19	32	5	0.2	4.7				0.29
P	56207	ALLEN SAM	NMSU AG SCIENCE CENTER	PO BOX 1018		FARMINGTON	NM	87499-1018	2020-04-17	2020-04-18	62049	KOFFI DJAMAN/SAM ALLEN	CORN GRAIN/30-May-19	74600	No Type	No Stage	1.442	0.301	0.37	0.103	0.061	0.125	18	54	6	1	5.4				0.34
P	56207	ALLEN SAM	NMSU AG SCIENCE CENTER	PO BOX 1018		FARMINGTON	NM	87499-1018	2020-04-17	2020-04-18	62050	KOFFI DJAMAN/SAM ALLEN	CORN GRAIN/30-May-19	88000	No Type	No Stage	1.336	0.278	0.35	0.098	0.057	0.117	18	38	5	0.6	4.9				0.45
P	56207	ALLEN SAM	NMSU AG SCIENCE CENTER	PO BOX 1018		FARMINGTON	NM	87499-1018	2020-04-17	2020-04-18	62051	KOFFI DJAMAN/SAM ALLEN	CORN GRAIN/30-May-19	101700	No Type	No Stage	1.302	0.257	0.33	0.092	0.053	0.108	17	33	4	1.3	4.5				0.34
P	56207	ALLEN SAM	NMSU AG SCIENCE CENTER	PO BOX 1018		FARMINGTON	NM	87499-1018	2020-04-17	2020-04-18	62052	KOFFI DJAMAN/SAM ALLEN	CORN GRAIN/30-May-19	120100	No Type	No Stage	1.271	0.276	0.34	0.101	0.068	0.121	18	47	5	2.1	4.9				0.32
P	56207	ALLEN SAM	NMSU AG SCIENCE CENTER	PO BOX 1018		FARMINGTON	NM	87499-1018	2020-04-17	2020-04-18	62053	KOFFI DJAMAN/SAM ALLEN	CORN GRAIN/5-June-19	54700	No Type	No Stage	1.558	0.307	0.39	0.107	0.054	0.119	19	41	6	0.8	4.4				0.31
P	56207	ALLEN SAM	NMSU AG SCIENCE CENTER	PO BOX 1018		FARMINGTON	NM	87499-1018	2020-04-17	2020-04-18	62054	KOFFI DJAMAN/SAM ALLEN	CORN GRAIN/5-June-19	64600	No Type	No Stage	1.438	0.277	0.36	0.103	0.051	0.111	16	35	5	1	4.3				0.24
P	56207	ALLEN SAM	NMSU AG SCIENCE CENTER	PO BOX 1018		FARMINGTON	NM	87499-1018	2020-04-17	2020-04-18	62055	KOFFI DJAMAN/SAM ALLEN	CORN GRAIN/5-June-19	74600	No Type	No Stage	1.418	0.278	0.36	0.099	0.044	0.113	16	29	5	0.5	3.9				0.17
P	56207	ALLEN SAM	NMSU AG SCIENCE CENTER	PO BOX 1018		FARMINGTON	NM	87499-1018	2020-04-17	2020-04-18	62056	KOFFI DJAMAN/SAM ALLEN	CORN GRAIN/5-June-19	88000	No Type	No Stage	1.485	0.287	0.36	0.107	0.058	0.117	18	74	5	0.1	4.4				0.32
P	56207	ALLEN SAM	NMSU AG SCIENCE CENTER	PO BOX 1018		FARMINGTON	NM	87499-1018	2020-04-17	2020-04-18	62057	KOFFI DJAMAN/SAM ALLEN	CORN GRAIN/5-June-19	101700	No Type	No Stage	1.399	0.25	0.32	0.103	0.072	0.11	15	38	6	1.3	5.4				0.29
P	56207	ALLEN SAM	NMSU AG SCIENCE CENTER	PO BOX 1018		FARMINGTON	NM	87499-1018	2020-04-17	2020-04-18	62058	KOFFI DJAMAN/SAM ALLEN	CORN GRAIN/5-June-19	120100	No Type	No Stage	1.335	0.271	0.36	0.098	0.059	0.118	18	38	5	0.7	4.9				0.02
P	56207	ALLEN SAM	NMSU AG SCIENCE CENTER	PO BOX 1018		FARMINGTON	NM	87499-1018	2020-04-17	2020-04-18	62059	KOFFI DJAMAN/SAM ALLEN	LEAF & PLANT TISSUE/23-Apr-19	54700	No Type	No Stage	0.707	0.093	1.26	0.094	0.588	0.226	30	179	101	7.1	13.8				0.91
P	56207	ALLEN SAM	NMSU AG SCIENCE CENTER	PO BOX 1018		FARMINGTON	NM	87499-1018	2020-04-17	2020-04-18	62060	KOFFI DJAMAN/SAM ALLEN	LEAF & PLANT TISSUE/23-Apr-19	64600	No Type	No Stage	0.768	0.072	1.26	0.092	0.653	0.236	34	86	120	7.3	14.1				0.8
P	56207	ALLEN SAM	NMSU AG SCIENCE CENTER	PO BOX 1018		FARMINGTON	NM	87499-1018	2020-04-17	2020-04-18	62061	KOFFI DJAMAN/SAM ALLEN	LEAF & PLANT TISSUE/23-Apr-19	74600	No Type	No Stage	0.78	0.083	1.24	0.109	0.745	0.274	28	94	133	8.6	19				0.95
P	56207	ALLEN SAM	NMSU AG SCIENCE CENTER	PO BOX 1018		FARMINGTON	NM	87499-1018	2020-04-17	2020-04-18	62062	KOFFI DJAMAN/SAM ALLEN	LEAF & PLANT TISSUE/23-Apr-19	88000	No Type	No Stage	0.784	0.076	1.17	0.093	0.647	0.204	25	85	124	6.7	18.9				0.86
P	56207	ALLEN SAM	NMSU AG SCIENCE CENTER	PO BOX 1018		FARMINGTON	NM	87499-1018	2020-04-17	2020-04-18	62063	KOFFI DJAMAN/SAM ALLEN	LEAF & PLANT TISSUE/23-Apr-19	101700	No Type	No Stage	0.653	0.072	1.26	0.094	0.76	0.24	26	83	123	6.7	16				0.63
P	56207	ALLEN SAM	NMSU AG SCIENCE CENTER	PO BOX 1018		FARMINGTON	NM	87499-1018	2020-04-17	2020-04-18	62064	KOFFI DJAMAN/SAM ALLEN	LEAF & PLANT TISSUE/23-Apr-19	120100	No Type	No Stage	0.668	0.069	1.49	0.092	0.685	0.232	22	113	123	6.7	17.7				0.99
P	56207	ALLEN SAM	NMSU AG SCIENCE CENTER	PO BOX 1018		FARMINGTON	NM	87499-1018	2020-04-17	2020-04-18	62065	KOFFI DJAMAN/SAM ALLEN	LEAF & PLANT TISSUE/1-May-19	54700	No Type	No Stage	0.829	0.121	1.47	0.101	0.606	0.167	31	130	138	9.2	19.4				0.81
P	56207	ALLEN SAM	NMSU AG SCIENCE CENTER	PO BOX 1018		FARMINGTON	NM	87499-1018	2020-04-17	2020-04-18	62066	KOFFI DJAMAN/SAM ALLEN	LEAF & PLANT TISSUE/1-May-19	64600	No Type	No Stage	1.024	0.116	1.51	0.1	0.652	0.174	32	86	132	9.6	17				0.68
P	56207	ALLEN SAM	NMSU AG SCIENCE CENTER	PO BOX 1018		FARMINGTON	NM	87499-1018	2020-04-17	2020-04-18	62067	KOFFI DJAMAN/SAM ALLEN	LEAF & PLANT TISSUE/1-May-19	74600	No Type	No Stage	0.803	0.077	1.2	0.082	0.538	0.153	25	75	105	5.9	14.2				0.73
P	56207	ALLEN SAM	NMSU AG SCIENCE CENTER	PO BOX 1018		FARMINGTON	NM	87499-1018	2020-04-17	2020-04-18	62068	KOFFI DJAMAN/SAM ALLEN	LEAF & PLANT TISSUE/1-May-19	88000	No Type	No Stage	0.78	0.094	1.54	0.092	0.661	0.198	25	103	118	6.2	16.5				0.53
P	56207	ALLEN SAM	NMSU AG SCIENCE CENTER	PO BOX 1018		FARMINGTON	NM	87499-1018	2020-04-17	2020-04-18	62069	KOFFI DJAMAN/SAM ALLEN	LEAF & PLANT TISSUE/1-May-19	101700	No Type	No Stage	0.778	0.109	1.71	0.103	0.711	0.173	25	113	141	8.8	20.2				0.79
P	56207	ALLEN SAM	NMSU AG SCIENCE CENTER	PO BOX 1018		FARMINGTON	NM	87499-1018	2020-04-17	2020-04-18	62070	KOFFI DJAMAN/SAM ALLEN	LEAF & PLANT TISSUE/1-May-19	120100	No Type	No Stage	0.775	0.079	1.59	0.104	0.776	0.214	28	116	144	11	19				0.72
P	56207	ALLEN SAM	NMSU AG SCIENCE CENTER	PO BOX 1018		FARMINGTON	NM	87499-1018	2020-04-17	2020-04-18	62071	KOFFI DJAMAN/SAM ALLEN	LEAF & PLANT TISSUE/7-May-19	54700	No Type	No Stage	0.773	0.123	1.36	0.092	0.63	0.172	32	365	130	8.3	20.2				0.61
P	56207	ALLEN SAM	NMSU AG SCIENCE CENTER	PO BOX 1018		FARMINGTON	NM	87499-1018	2020-04-17	2020-04-18	62072	KOFFI DJAMAN/SAM ALLEN	LEAF & PLANT TISSUE/7-May-19	64600	No Type	No Stage	0.91	0.114	1.32	0.112	0.701	0.166	38	153	169	11.2	25				0.78
P	56207	ALLEN SAM	NMSU AG SCIENCE CENTER	PO BOX 1018		FARMINGTON	NM	87499-1018	2020-04-17	2020-04-18	62073	KOFFI DJAMAN/SAM ALLEN	LEAF & PLANT TISSUE/7-May-19	74600	No Type	No Stage	0.6	0.088	1.45	0.08	0.495	0.164	30	150	77	5.8	13.6				0.52
P	56207	ALLEN SAM	NMSU AG SCIENCE CENTER	PO BOX 1018		FARMINGTON	NM	87499-1018	2020-04-17	2020-04-18	62074	KOFFI DJAMAN/SAM ALLEN	LEAF & PLANT TISSUE/7-May-19	88000	No Type	No Stage	0.645	0.088	1.63	0.085	0.546	0.164	28	153	99	6.4	15.7				0.61
P	56207	ALLEN SAM	NMSU AG SCIENCE CENTER	PO BOX 1018		FARMINGTON	NM	87499-1018	2020-04-17	2020-04-18	62075	KOFFI DJAMAN/SAM ALLEN	LEAF & PLANT TISSUE/7-May-19	101700	No Type	No Stage	0.741	0.115	1.45	0.108	0.795	0.21	39	180	151	9.3	22.4				0.92
P	56207	ALLEN SAM	NMSU AG SCIENCE CENTER	PO BOX 1018		FARMINGTON	NM	87499-1018	2020-04-17	2020-04-18	62076	KOFFI DJAMAN/SAM ALLEN	LEAF & PLANT TISSUE/7-May-19	120100	No Type	No Stage	0.722	0.127	1.7	0.101	0.669	0.167	38	205	145	9.3	21.6				0.74
P	56207	ALLEN SAM	NMSU AG SCIENCE CENTER	PO BOX 1018		FARMINGTON	NM	87499-1018	2020-04-17	2020-04-18	62077	KOFFI DJAMAN/SAM ALLEN	LEAF & PLANT TISSUE/14-May-19	54700	No Type	No Stage	0.824	0.083	1.06	0.094	0.603	0.175	28	127	133	6.8	17.5				0.78
P	56207	ALLEN SAM	NMSU AG SCIENCE CENTER	PO BOX 1018		FARMINGTON	NM	87499-1018	2020-04-17	2020-04-18	62078	KOFFI DJAMAN/SAM ALLEN	LEAF & PLANT TISSUE/14-May-19	64600	No Type	No Stage	0.703	0.068	1.22	0.084	0.595	0.154	31	99	133	7	18.8				0.53
P	56207	ALLEN SAM	NMSU AG SCIENCE CENTER	PO BOX 1018		FARMINGTON	NM	87499-1018	2020-04-17	2020-04-18	62079	KOFFI DJAMAN/SAM ALLEN	LEAF & PLANT TISSUE/14-May-19	74600	No Type	No Stage	0.747	0.094	1.38	0.098	0.724	0.189	30	141	139	7.8	20.3				0.61
P	56207	ALLEN SAM	NMSU AG SCIENCE CENTER	PO BOX 1018		FARMINGTON	NM	87499-1018	2020-04-17	2020-04-18	62080	KOFFI DJAMAN/SAM ALLEN	LEAF & PLANT TISSUE/14-May-19	88000	No Type	No Stage	0.913	0.097	1.35	0.117	0.828	0.174	32	103	183	10	25.6				0.85
P	56207	ALLEN SAM	NMSU AG SCIENCE CENTER	PO BOX 1018		FARMINGTON	NM	87499-1018	2020-04-17	2020-04-18	62081	KOFFI DJAMAN/SAM ALLEN	LEAF & PLANT TISSUE/14-May-19	101700	No Type	No Stage	0.71	0.108	1.44	0.114	0.792	0.225	30	146	163	8.3	22.5				0.87
P	56207	ALLEN SAM	NMSU AG SCIENCE CENTER	PO BOX 1018		FARMINGTON	NM	87499-1018	2020-04-17	2020-04-18	62082	KOFFI DJAMAN/SAM ALLEN	LEAF & PLANT TISSUE/14-May-19	120100	No Type	No Stage	0.583	0.059	1.33	0.084	0.583	0.191	25	88	106	6.5	15.1				0.37
P	56207	ALLEN SAM	NMSU AG SCIENCE CENTER	PO BOX 1018		FARMINGTON	NM	87499-1018	2020-04-17	2020-04-18	62083	KOFFI DJAMAN/SAM ALLEN	LEAF & PLANT TISSUE/22-May-19	54700	No Type	No Stage	0.666	0.08	1.25	0.085	0.573	0.226	31	112	94	5.5	13.6				0.42
P	56207	ALLEN SAM	NMSU AG SCIENCE CENTER	PO BOX 1018		FARMINGTON	NM	87499-1018	2020-04-17	2020-04-18	62084	KOFFI DJAMAN/SAM ALLEN	LEAF & PLANT TISSUE/22-May-20	64600	No Type	No Stage	0.735	0.087	1.33	0.106	0.742	0.229	45	164	144	8.2	22.9				0.48
P	56207	ALLEN SAM	NMSU AG SCIENCE CENTER	PO BOX 1018		FARMINGTON	NM	87499-1018	2020-04-17	2020-04-18	62085	KOFFI DJAMAN/SAM ALLEN	LEAF & PLANT TISSUE/22-May-21	74600	No Type	No Stage	0.656	0.074	1.3	0.09	0.642	0.214	31	93	107	7.9	16				0.56
P	56207	ALLEN SAM	NMSU AG SCIENCE CENTER	PO BOX 1018		FARMINGTON	NM	87499-1018	2020-04-17	2020-04-18	62086	KOFFI DJAMAN/SAM ALLEN	LEAF & PLANT TISSUE/22-May-22	88000	No Type	No Stage	0.962	0.099	1.19	0.127	0.861	0.208	52	145	203	10	28				0.97
P	56207	ALLEN SAM	NMSU AG SCIENCE CENTER	PO BOX 1018		FARMINGTON	NM	87499-1018	2020-04-17	2020-04-18	62087	KOFFI DJAMAN/SAM ALLEN	LEAF & PLANT TISSUE/22-May-23	101700	No Type	No Stage	0.613	0.062	1.25	0.082	0.602	0.196	31	81	106	6.7	14.3				0.65
P	56207	ALLEN SAM	NMSU AG SCIENCE CENTER	PO BOX 1018		FARMINGTON	NM	87499-1018	2020-04-17	2020-04-18	62088	KOFFI DJAMAN/SAM ALLEN	LEAF & PLANT TISSUE/22-May-19	120100	No Type	No Stage	0.733	0.085	1.24	0.114	0.882	0.266	47	95	167	8.5	21.2				0.56
P	56207	ALLEN SAM	NMSU AG SCIENCE CENTER	PO BOX 1018		FARMINGTON	NM	87499-1018	2020-04-17	2020-04-18	62089	KOFFI DJAMAN/SAM ALLEN	LEAF & PLANT TISSUE/30-May-19	54700	No Type	No Stage	0.933	0.101	1.11	0.095	0.637	0.174	125	162	148	8.8	22.9				0.9
P	56207	ALLEN SAM	NMSU AG SCIENCE CENTER	PO BOX 1018		FARMINGTON	NM	87499-1018	2020-04-17	2020-04-18	62090	KOFFI DJAMAN/SAM ALLEN	LEAF & PLANT TISSUE/30-May-19	64600	No Type	No Stage	0.872	0.1	1.22	0.089	0.612	0.15	80	177	113	7.4	17.5				0.99
P	56207	ALLEN SAM	NMSU AG SCIENCE CENTER	PO BOX 1018		FARMINGTON	NM	87499-1018	2020-04-17	2020-04-18	62091	KOFFI DJAMAN/SAM ALLEN	LEAF & PLANT TISSUE/30-May-19	74600	No Type	No Stage	0.909	0.057	0.75	0.062	0.447	0.122	32	183	94	5.5	15.6				0.68
P	56207	ALLEN SAM	NMSU AG SCIENCE CENTER	PO BOX 1018		FARMINGTON	NM	87499-1018	2020-04-17	2020-04-18	62092	KOFFI DJAMAN/SAM ALLEN	LEAF & PLANT TISSUE/30-May-19	88000	No Type	No Stage	0.807	0.076	1.15	0.09	0.692	0.21	36	123	125	7	20.4				0.79
P	56207	ALLEN SAM	NMSU AG SCIENCE CENTER	PO BOX 1018		FARMINGTON	NM	87499-1018	2020-04-17	2020-04-18	62093	KOFFI DJAMAN/SAM ALLEN	LEAF & PLANT TISSUE/30-May-19	101700	No Type	No Stage	0.836	0.061	0.95	0.07	0.556	0.134	27	116	118	6.6	18.1				0.74
P	56207	ALLEN SAM	NMSU AG SCIENCE CENTER	PO BOX 1018		FARMINGTON	NM	87499-1018	2020-04-17	2020-04-18	62094	KOFFI DJAMAN/SAM ALLEN	LEAF & PLANT TISSUE/30-May-19	120100	No Type	No Stage	0.722	0.054	0.83	0.056	0.434	0.147	20	154	75	3.5	12.1				0.32
P	56207	ALLEN SAM	NMSU AG SCIENCE CENTER	PO BOX 1018		FARMINGTON	NM	87499-1018	2020-04-17	2020-04-18	62095	KOFFI DJAMAN/SAM ALLEN	LEAF & PLANT TISSUE/5-June-19	54700	No Type	No Stage	0.843	0.071	1.21	0.074	0.615	0.152	31	64	132	8.2	13.5				0.63
P	56207	ALLEN SAM	NMSU AG SCIENCE CENTER	PO BOX 1018		FARMINGTON	NM	87499-1018	2020-04-17	2020-04-18	62096	KOFFI DJAMAN/SAM ALLEN	LEAF & PLANT TISSUE/5-June-19	64600	No Type	No Stage	0.877	0.088	1.4	0.093	0.774	0.169	32	91	166	9.1	19.4				0.63
P	56207	ALLEN SAM	NMSU AG SCIENCE CENTER	PO BOX 1018		FARMINGTON	NM	87499-1018	2020-04-17	2020-04-18	62097	KOFFI DJAMAN/SAM ALLEN	LEAF & PLANT TISSUE/5-June-19	74600	No Type	No Stage	0.871	0.08	1.67	0.097	0.698	0.189	33	154	120	7.4	14.5				0.81
P	56207	ALLEN SAM	NMSU AG SCIENCE CENTER	PO BOX 1018		FARMINGTON	NM	87499-1018	2020-04-17	2020-04-18	62098	KOFFI DJAMAN/SAM ALLEN	LEAF & PLANT TISSUE/5-June-19	88000	No Type	No Stage	0.968	0.062	1.5	0.088	0.607	0.17	31	166	105	5.2	14.4				0.66
P	56207	ALLEN SAM	NMSU AG SCIENCE CENTER	PO BOX 1018		FARMINGTON	NM	87499-1018	2020-04-17	2020-04-18	62099	KOFFI DJAMAN/SAM ALLEN	LEAF & PLANT TISSUE/5-June-19	101700	No Type	No Stage	0.86	0.079	1.67	0.096	0.774	0.17	36	96	162	8	18.3				0.75
P	56207	ALLEN SAM	NMSU AG SCIENCE CENTER	PO BOX 1018		FARMINGTON	NM	87499-1018	2020-04-17	2020-04-18	62100	KOFFI DJAMAN/SAM ALLEN	LEAF & PLANT TISSUE/5-June-19	120100	No Type	No Stage	0.81	0.084	1.28	0.078	0.643	0.143	29	137	137	6.5	16.3				0.65
[truncated: 8 more columns]
