# Supplementary material for: Plant nutrient removal and soil residual chemical properties as impacted by maize planting date and density
Source: PLoS One. 2024 Mar 28;19(3):e0299193. doi: 10.1371/journal.pone.0299193 (PMC10977754; doi:10.1371/journal.pone.0299193)
Supplement: S4 Data — (XLSX) [file pone.0299193.s004.xlsx]

## Sheet: Plant1_20210524
Kind Of Sample	Cust ID	Name	Company	Address 1	Address 2	City	State	Zip	Date Recd	Date Rept	Lab No	Grower	Field ID	Sample ID	Plant Type	Plant Stage	% N	% P	% K	% S	% Ca	% Mg	ppm Zn	ppm Fe	ppm Mn	ppm Cu	ppm B	ppm Mo
P	56207	ALLEN SAM	NMSU AG SCIENCE CENTER	PO BOX 1018		FARMINGTON	NM	87499-1018	2021-05-21	2021-05-24	1232	KOFFI DJAMAN/SAM ALLEN	CORN GRAIN	54700	No Type	No Stage	1.311	0.259	0.43	0.107	0.005	0.111	22	38	6	3.7	2.3	0.5
P	56207	ALLEN SAM	NMSU AG SCIENCE CENTER	PO BOX 1018		FARMINGTON	NM	87499-1018	2021-05-21	2021-05-24	1233	KOFFI DJAMAN/SAM ALLEN	CORN GRAIN	64600	No Type	No Stage	1.239	0.249	0.4	0.107	0.012	0.109	26	33	6	4.2	3.1	0.5
P	56207	ALLEN SAM	NMSU AG SCIENCE CENTER	PO BOX 1018		FARMINGTON	NM	87499-1018	2021-05-21	2021-05-24	1234	KOFFI DJAMAN/SAM ALLEN	CORN GRAIN	74600	No Type	No Stage	1.17	0.232	0.38	0.104	0.004	0.103	26	32	6	4.6	2.4	0.29
P	56207	ALLEN SAM	NMSU AG SCIENCE CENTER	PO BOX 1018		FARMINGTON	NM	87499-1018	2021-05-21	2021-05-24	1235	KOFFI DJAMAN/SAM ALLEN	CORN GRAIN	88000	No Type	No Stage	1.151	0.234	0.39	0.105	0.053	0.109	24	37	7	4.5	3.7	0.45
P	56207	ALLEN SAM	NMSU AG SCIENCE CENTER	PO BOX 1018		FARMINGTON	NM	87499-1018	2021-05-21	2021-05-24	1236	KOFFI DJAMAN/SAM ALLEN	CORN GRAIN	101700	No Type	No Stage	1.14	0.209	0.34	0.103	0.055	0.1	22	34	6	4.9	3.5	0.36
P	56207	ALLEN SAM	NMSU AG SCIENCE CENTER	PO BOX 1018		FARMINGTON	NM	87499-1018	2021-05-21	2021-05-24	1237	KOFFI DJAMAN/SAM ALLEN	CORN GRAIN	120100	No Type	No Stage	1.116	0.209	0.34	0.098	0.007	0.097	88	30	5	5.4	2.3	0.56
P	56207	ALLEN SAM	NMSU AG SCIENCE CENTER	PO BOX 1018		FARMINGTON	NM	87499-1018	2021-05-21	2021-05-24	1238	KOFFI DJAMAN/SAM ALLEN	CORN GRAIN	54700	No Type	No Stage	1.352	0.275	0.38	0.106	0.005	0.103	75	38	6	2.9	2.6	0.36
P	56207	ALLEN SAM	NMSU AG SCIENCE CENTER	PO BOX 1018		FARMINGTON	NM	87499-1018	2021-05-21	2021-05-24	1239	KOFFI DJAMAN/SAM ALLEN	CORN GRAIN	64600	No Type	No Stage	1.223	0.269	0.4	0.099	0.005	0.11	33	25	5	4.2	2.7	0.08
P	56207	ALLEN SAM	NMSU AG SCIENCE CENTER	PO BOX 1018		FARMINGTON	NM	87499-1018	2021-05-21	2021-05-24	1240	KOFFI DJAMAN/SAM ALLEN	CORN GRAIN	74600	No Type	No Stage	1.144	0.266	0.41	0.102	0.005	0.108	27	34	6	3.4	2.4	0.41
P	56207	ALLEN SAM	NMSU AG SCIENCE CENTER	PO BOX 1018		FARMINGTON	NM	87499-1018	2021-05-21	2021-05-24	1241	KOFFI DJAMAN/SAM ALLEN	CORN GRAIN	88000	No Type	No Stage	1.157	0.277	0.42	0.111	0.005	0.11	27	25	6	5.1	2.9	0.44
P	56207	ALLEN SAM	NMSU AG SCIENCE CENTER	PO BOX 1018		FARMINGTON	NM	87499-1018	2021-05-21	2021-05-24	1242	KOFFI DJAMAN/SAM ALLEN	CORN GRAIN	101700	No Type	No Stage	1.164	0.267	0.4	0.11	0.012	0.112	26	38	12	5.3	2.5	0.14
P	56207	ALLEN SAM	NMSU AG SCIENCE CENTER	PO BOX 1018		FARMINGTON	NM	87499-1018	2021-05-21	2021-05-24	1243	KOFFI DJAMAN/SAM ALLEN	CORN GRAIN	120100	No Type	No Stage	1.163	0.258	0.39	0.101	0.005	0.108	32	31	7	2.9	2.2	0.29
P	56207	ALLEN SAM	NMSU AG SCIENCE CENTER	PO BOX 1018		FARMINGTON	NM	87499-1018	2021-05-21	2021-05-24	1244	KOFFI DJAMAN/SAM ALLEN	CORN GRAIN	54700	No Type	No Stage	1.291	0.283	0.41	0.106	0.018	0.112	23	42	8	2.5	3.9	0.34
P	56207	ALLEN SAM	NMSU AG SCIENCE CENTER	PO BOX 1018		FARMINGTON	NM	87499-1018	2021-05-21	2021-05-24	1245	KOFFI DJAMAN/SAM ALLEN	CORN GRAIN	64600	No Type	No Stage	1.312	0.25	0.36	0.1	0.001	0.1	31	25	6	2.3	2.1	0.31
P	56207	ALLEN SAM	NMSU AG SCIENCE CENTER	PO BOX 1018		FARMINGTON	NM	87499-1018	2021-05-21	2021-05-24	1246	KOFFI DJAMAN/SAM ALLEN	CORN GRAIN	74600	No Type	No Stage	1.185	0.24	0.35	0.096	0.005	0.094	32	26	6	3.1	4.7	0.22
P	56207	ALLEN SAM	NMSU AG SCIENCE CENTER	PO BOX 1018		FARMINGTON	NM	87499-1018	2021-05-21	2021-05-24	1247	KOFFI DJAMAN/SAM ALLEN	CORN GRAIN	88000	No Type	No Stage	1.16	0.248	0.37	0.097	0.005	0.098	28	24	5	4.8	2.5	0.3
P	56207	ALLEN SAM	NMSU AG SCIENCE CENTER	PO BOX 1018		FARMINGTON	NM	87499-1018	2021-05-21	2021-05-24	1248	KOFFI DJAMAN/SAM ALLEN	CORN GRAIN	101700	No Type	No Stage	1.205	0.227	0.38	0.102	0.005	0.103	29	29	6	3.9	2.4	0.33
P	56207	ALLEN SAM	NMSU AG SCIENCE CENTER	PO BOX 1018		FARMINGTON	NM	87499-1018	2021-05-21	2021-05-24	1249	KOFFI DJAMAN/SAM ALLEN	CORN GRAIN	120100	No Type	No Stage	1.129	0.219	0.33	0.089	0.002	0.093	29	24	5	3.7	1.7	0.24
P	56207	ALLEN SAM	NMSU AG SCIENCE CENTER	PO BOX 1018		FARMINGTON	NM	87499-1018	2021-05-21	2021-05-24	1250	KOFFI DJAMAN/SAM ALLEN	CORN GRAIN	54700	No Type	No Stage	1.375	0.279	0.38	0.103	0.005	0.112	34	37	6	6.2	1.9	0.23
P	56207	ALLEN SAM	NMSU AG SCIENCE CENTER	PO BOX 1018		FARMINGTON	NM	87499-1018	2021-05-21	2021-05-24	1251	KOFFI DJAMAN/SAM ALLEN	CORN GRAIN	64600	No Type	No Stage	1.265	0.274	0.4	0.101	0.005	0.114	32	32	6	3.5	2.4	0.26
P	56207	ALLEN SAM	NMSU AG SCIENCE CENTER	PO BOX 1018		FARMINGTON	NM	87499-1018	2021-05-21	2021-05-24	1252	KOFFI DJAMAN/SAM ALLEN	CORN GRAIN	74600	No Type	No Stage	1.256	0.246	0.35	0.093	0.005	0.096	31	33	5	0.9	2.2	0.31
P	56207	ALLEN SAM	NMSU AG SCIENCE CENTER	PO BOX 1018		FARMINGTON	NM	87499-1018	2021-05-21	2021-05-24	1253	KOFFI DJAMAN/SAM ALLEN	CORN GRAIN	88000	No Type	No Stage	1.196	0.232	0.35	0.083	0.005	0.098	24	22	5	3.7	1.9	0.18
P	56207	ALLEN SAM	NMSU AG SCIENCE CENTER	PO BOX 1018		FARMINGTON	NM	87499-1018	2021-05-21	2021-05-24	1254	KOFFI DJAMAN/SAM ALLEN	CORN GRAIN	101700	No Type	No Stage	1.141	0.205	0.31	0.084	0.008	0.09	28	30	5	2.9	5.1	0.22
P	56207	ALLEN SAM	NMSU AG SCIENCE CENTER	PO BOX 1018		FARMINGTON	NM	87499-1018	2021-05-21	2021-05-24	1255	KOFFI DJAMAN/SAM ALLEN	CORN GRAIN	120100	No Type	No Stage	1.161	0.2	0.32	0.088	0.017	0.093	31	36	5	3.6	5.4	0.26
P	56207	ALLEN SAM	NMSU AG SCIENCE CENTER	PO BOX 1018		FARMINGTON	NM	87499-1018	2021-05-21	2021-05-24	1256	KOFFI DJAMAN/SAM ALLEN	CORN GRAIN	54700	No Type	No Stage	1.311	0.254	0.36	0.094	0.01	0.109	26	28	5	2.2	2.6	0.4
P	56207	ALLEN SAM	NMSU AG SCIENCE CENTER	PO BOX 1018		FARMINGTON	NM	87499-1018	2021-05-21	2021-05-24	1257	KOFFI DJAMAN/SAM ALLEN	CORN GRAIN	64600	No Type	No Stage	1.276	0.253	0.36	0.097	0.014	0.106	33	35	6	3.6	5	0.31
P	56207	ALLEN SAM	NMSU AG SCIENCE CENTER	PO BOX 1018		FARMINGTON	NM	87499-1018	2021-05-21	2021-05-24	1258	KOFFI DJAMAN/SAM ALLEN	CORN GRAIN	74600	No Type	No Stage	1.231	0.245	0.35	0.091	0.012	0.102	30	27	5	3.8	5.1	0.27
P	56207	ALLEN SAM	NMSU AG SCIENCE CENTER	PO BOX 1018		FARMINGTON	NM	87499-1018	2021-05-21	2021-05-24	1259	KOFFI DJAMAN/SAM ALLEN	CORN GRAIN	88000	No Type	No Stage	1.107	0.245	0.37	0.095	0.013	0.106	30	24	6	3.9	5.9	0.09
P	56207	ALLEN SAM	NMSU AG SCIENCE CENTER	PO BOX 1018		FARMINGTON	NM	87499-1018	2021-05-21	2021-05-24	1260	KOFFI DJAMAN/SAM ALLEN	CORN GRAIN	101700	No Type	No Stage	1.1	0.241	0.36	0.093	0.01	0.106	28	31	5	4.7	5.8	0.07
P	56207	ALLEN SAM	NMSU AG SCIENCE CENTER	PO BOX 1018		FARMINGTON	NM	87499-1018	2021-05-21	2021-05-24	1261	KOFFI DJAMAN/SAM ALLEN	CORN GRAIN	120100	No Type	No Stage	1.059	0.232	0.33	0.097	0.017	0.098	21	29	5	4.1	5.3	0.15
P	56207	ALLEN SAM	NMSU AG SCIENCE CENTER	PO BOX 1018		FARMINGTON	NM	87499-1018	2021-05-21	2021-05-24	1262	KOFFI DJAMAN/SAM ALLEN	CORN GRAIN	54700	No Type	No Stage	1.293	0.251	0.33	0.103	0.024	0.106	21	44	14	3.3	5.7	0.49
P	56207	ALLEN SAM	NMSU AG SCIENCE CENTER	PO BOX 1018		FARMINGTON	NM	87499-1018	2021-05-21	2021-05-24	1263	KOFFI DJAMAN/SAM ALLEN	CORN GRAIN	64600	No Type	No Stage	1.176	0.222	0.33	0.095	0.005	0.102	19	31	5	3.8	3.1	0.1
P	56207	ALLEN SAM	NMSU AG SCIENCE CENTER	PO BOX 1018		FARMINGTON	NM	87499-1018	2021-05-21	2021-05-24	1264	KOFFI DJAMAN/SAM ALLEN	CORN GRAIN	74600	No Type	No Stage	1.179	0.226	0.33	0.091	0.005	0.1	19	27	5	3.2	2.7	0.2
P	56207	ALLEN SAM	NMSU AG SCIENCE CENTER	PO BOX 1018		FARMINGTON	NM	87499-1018	2021-05-21	2021-05-24	1265	KOFFI DJAMAN/SAM ALLEN	CORN GRAIN	88000	No Type	No Stage	1.145	0.215	0.31	0.086	0.005	0.101	22	31	4	1.5	2.8	0.09
P	56207	ALLEN SAM	NMSU AG SCIENCE CENTER	PO BOX 1018		FARMINGTON	NM	87499-1018	2021-05-21	2021-05-24	1266	KOFFI DJAMAN/SAM ALLEN	CORN GRAIN	101700	No Type	No Stage	1.141	0.211	0.31	0.085	0.005	0.098	24	28	4	5.8	2.6	0.28
P	56207	ALLEN SAM	NMSU AG SCIENCE CENTER	PO BOX 1018		FARMINGTON	NM	87499-1018	2021-05-21	2021-05-24	1267	KOFFI DJAMAN/SAM ALLEN	CORN GRAIN	120100	No Type	No Stage	1.102	0.213	0.31	0.085	0.005	0.097	24	32	5	3	2.4	0.36
P	56207	ALLEN SAM	NMSU AG SCIENCE CENTER	PO BOX 1018		FARMINGTON	NM	87499-1018	2021-05-21	2021-05-24	1268	KOFFI DJAMAN/SAM ALLEN	CORN GRAIN	54700	No Type	No Stage	1.299	0.242	0.33	0.09	0.002	0.102	24	31	5	3.5	2.6	0.27
P	56207	ALLEN SAM	NMSU AG SCIENCE CENTER	PO BOX 1018		FARMINGTON	NM	87499-1018	2021-05-21	2021-05-24	1269	KOFFI DJAMAN/SAM ALLEN	CORN GRAIN	64600	No Type	No Stage	1.348	0.252	0.32	0.091	0.005	0.109	20	29	5	3.5	2.6	0.2
P	56207	ALLEN SAM	NMSU AG SCIENCE CENTER	PO BOX 1018		FARMINGTON	NM	87499-1018	2021-05-21	2021-05-24	1270	KOFFI DJAMAN/SAM ALLEN	CORN GRAIN	74600	No Type	No Stage	1.264	0.238	0.33	0.092	0.007	0.104	19	27	4	3.7	2.7	0.38
P	56207	ALLEN SAM	NMSU AG SCIENCE CENTER	PO BOX 1018		FARMINGTON	NM	87499-1018	2021-05-21	2021-05-24	1271	KOFFI DJAMAN/SAM ALLEN	CORN GRAIN	88000	No Type	No Stage	1.261	0.236	0.34	0.095	0.013	0.104	20	43	5	3.3	3	0.48
P	56207	ALLEN SAM	NMSU AG SCIENCE CENTER	PO BOX 1018		FARMINGTON	NM	87499-1018	2021-05-21	2021-05-24	1272	KOFFI DJAMAN/SAM ALLEN	CORN GRAIN	101700	No Type	No Stage	1.13	0.229	0.34	0.09	0.011	0.103	19	36	5	4.1	3	0.3
P	56207	ALLEN SAM	NMSU AG SCIENCE CENTER	PO BOX 1018		FARMINGTON	NM	87499-1018	2021-05-21	2021-05-24	1273	KOFFI DJAMAN/SAM ALLEN	CORN GRAIN	120100	No Type	No Stage	1.179	0.204	0.29	0.084	0.002	0.093	17	27	4	0.4	2.5	0.07
